# Supplementary material for: Equine alveolar macrophages and monocyte-derived macrophages respond differently to an inflammatory stimulus
Source: PLoS One. 2023 Mar 15;18(3):e0282738. doi: 10.1371/journal.pone.0282738 (PMC10016717; doi:10.1371/journal.pone.0282738)
Supplement: S1 File — (XLSX) [file pone.0282738.s002.xlsx]

## Sheet: Sheet1
Sample ID	CD163_MFI	CD206_MFI
AM_C1	2021	9771
AM_C2	1714	5880
AM_C3	2579	11270
AM_C4	2148	6469
AM_C5	1538	6284
AM_C6	2797	3342
AM_T1	1172	8847
AM_T2	1515	6661
AM_T3	3480	13302
AM_T4	1955	5681
AM_T5	1394	5380
AM_T6	2894	3966
MDM_C1	N/A	N/A
MDM_C2	1107	5851
MDM_C3	671	4000
MDM_C4	5834	7765
MDM_C5	429	1409
MDM_C6	488	1718
MDM_T1	N/A	N/A
MDM_T2	759	4154
MDM_T3	540	3249
MDM_T4	6789	6674
MDM_T5	431	1350
MDM_T6	436	1335
