# Supplementary material for: Equine alveolar macrophages and monocyte-derived macrophages respond differently to an inflammatory stimulus
Source: PLoS One. 2023 Mar 15;18(3):e0282738. doi: 10.1371/journal.pone.0282738 (PMC10016717; doi:10.1371/journal.pone.0282738)
Supplement: S2 File — (XLSX) [file pone.0282738.s003.xlsx]

## Sheet: Summary
File Name:	Untitled Test Results
Source File Name:	C:/Users/M220583/Desktop/HK_April14.xlsx
Executed By:
Executed On:
Instrument:	LX10010315403
File Last Modified:	Fri Apr 16 10:06:35 2021 GMT-0400
File Last Modified By:	M220583
Instrument SW Version:
Analysis SW Version:	Belysa 1.1.0
Printed By SW Version:	1.1.0
LLoQ Recovery Range	[70% 130%]
LLoQ CV Limit	20%
MDD Coefficient	2.5
Experiment Name:	Experiment 1
Experiment Description:
Experiment Created By:	M220583
Experiment Created On:	Fri Apr 16 09:59:03 2021 GMT-0400
Plate	Group	Well ID	Sample ID	IL-5 (30)	IL-1b (35)	IL-12p70 (52)	IFNg (53)	IL-8 (55)	IL-10 (67)	TNFa (77)
Plate 1	Unknown Group 1	8		149.253	410.572	536.868	4681.02	778.875	550.204	29.5162
Plate 1	Unknown Group 1	9		749.065	2073.34	2251.37	26887.3	2910.26	2864.7	139.028
Plate 1	Unknown Group 1	10		-	54.1235	2.19255	-	32.9937	-	0.882871
Plate 1	Unknown Group 1	11		-	185.46	2.19255	-	50.4191	-	2.37492
Plate 1	Unknown Group 1	12		-	8.68261	4.74571	-	25.384	-	-
Plate 1	Unknown Group 1	13		-	2.98293	4.74571	-	99.13	11.7367	925.991
Plate 1	Unknown Group 1	14		-	-	4.74571	-	74.0769	-	2.37492
Plate 1	Unknown Group 1	15	AM_C1	-	30.8272	7.06546	-	55.0641	-	5.62782
Plate 1	Unknown Group 1	16	AM_C2	-	4.7604	2.77829	-	77.3147	-	6.8768
Plate 1	Unknown Group 1	17	AM_C3	-	1.37744	2.19255	-	65.3808	-	6.87613
Plate 1	Unknown Group 1	18	AM_C4	-	-	2.99132	-	51.7909	-	2.92104
Plate 1	Unknown Group 1	19	AM_C5	-	-	-	-	54.386	-	-
Plate 1	Unknown Group 1	20	AM_C6	-	-	-	-	78.9244	-	7.4294
Plate 1	Unknown Group 1	21	AM_T1	-	188.924	3.89465	-	78.7758	-	1566.76
Plate 1	Unknown Group 1	22	AM_T2	-	334.867	-	97.3593	79.4297	-	1160.76
Plate 1	Unknown Group 1	23	AM_T3	-	66.0429	3.0436	37.9342	80.7773	-	1035.91
Plate 1	Unknown Group 1	24	AM_T4	-	3.68325	4.48039	24.0098	81.0272	-	947.936
Plate 1	Unknown Group 1	25	AM_T5	-	24.1091	4.48039	-	63.8248	-	269.413
Plate 1	Unknown Group 1	26	AM_T6	-	173.703	3.36403	48.3835	89.6524	-	1784.57
Plate 1	Unknown Group 1	27	MDM_C1	-	-	4.21508	-	12.2344	-	-
Plate 1	Unknown Group 1	28	MDM_C2	-	-	4.21508	-	10.0351	-	-
Plate 1	Unknown Group 1	29	MDM_C3	-	-	4.74571	-	8.30084	-	-
Plate 1	Unknown Group 1	30	MDM_C4	-	-	4.74571	-	5.32529	-	-
Plate 1	Unknown Group 1	31	MDM_C5	-	-	4.21508	-	3.77162	-	2.90079
Plate 1	Unknown Group 1	32	MDM_C6	-	-	4.74571	-	10.6311	-	3.47464
Plate 1	Unknown Group 1	33	MDM_T1	-	-	4.48039	-	55.4755	64.36	434.584
Plate 1	Unknown Group 1	34	MDM_T2	-	-	4.21508	-	67.4592	88.3271	937.21
Plate 1	Unknown Group 1	35	MDM_T3	-	-	3.62934	-	56.4003	154.216	382.286
Plate 1	Unknown Group 1	36	MDM_T4	-	-	4.48039	-	57.7528	45.5998	622.848
Plate 1	Unknown Group 1	37	MDM_T5	-	-	4.21508	-	60.4103	38.2387	917.893
Plate 1	Unknown Group 1	38	MDM_T6	-	-	4.48039	-	53.9827	48.5336	1125.71
Plate 1	Standard Curve Group 2	39		-	-	-	-	-	-	-
Plate 1	Standard Curve Group 2	40		17.2474	27.5258	40.4087	502.103	61.7387	53.2171	5.81319
Plate 1	Standard Curve Group 2	41		57.718	124.376	145.999	1935.17	220.072	190.64	15.905
Plate 1	Standard Curve Group 2	42		204.808	452.982	739.368	7582.02	982.32	749.9	57.8288
Plate 1	Standard Curve Group 2	43		1066.09	2272.21	2238.05	32135.1	3495.52	3379.26	264.253
Plate 1	Standard Curve Group 2	44		3615.51	6411.93	11002	117209	13668.4	10748.2	1018.14
Plate 1	Standard Curve Group 2	45		0	29736	38864.9	0	0	47866.1	3935.71

## Sheet: IL-5 (30)
File Name:	Untitled Test Results
Source File Name:	C:/Users/M220583/Desktop/HK_April14.xlsx
Executed By:
Executed On:
Instrument:	LX10010315403
File Last Modified:	Fri Apr 16 10:06:35 2021 GMT-0400
File Last Modified By:	M220583
Instrument SW Version:
Analysis SW Version:	Belysa 1.1.0
Printed By SW Version:	1.1.0
LLoQ Recovery Range	[70% 130%]
LLoQ CV Limit	20%
MDD Coefficient	2.5
Experiment Name:	Experiment 1
Experiment Description:
Experiment Created By:	M220583
Experiment Created On:	Fri Apr 16 09:59:03 2021 GMT-0400
Original Name	Current Name	ID	Units	Precision
Standards
Plate	Group	Location	Well ID	Analyte	Expected	Unk. Dilution	Sample ID	Standard	Fit	Avg. Result	Result	Message	Result SD	Result CV	Avg. MFI	MFI	MFI CV	MFI SD	Avg. Recovery	Recovery	n	Exclude	Exclude Reason
Plate 1	Standard Curve Group 2	A1 B1	39	IL-5 (30)	0			Standard Curve Group 2	5PL	-		ND, EXT	-	-	14.25		0.0744323	1.06066	-		2
Plate 1	Standard Curve Group 2	A1	39	IL-5 (30)	0			Standard Curve Group 2	5PL		-	EXT				13.5				-
Plate 1	Standard Curve Group 2	B1	39	IL-5 (30)	0			Standard Curve Group 2	5PL		-	ND				15				-
Plate 1	Standard Curve Group 2	C1 D1	40	IL-5 (30)	14.6484			Standard Curve Group 2	5PL	17.2474			0	0	44.5		0	0	1.17742		2
Plate 1	Standard Curve Group 2	C1	40	IL-5 (30)	14.6484			Standard Curve Group 2	5PL		17.2474					44.5				1.17742
Plate 1	Standard Curve Group 2	D1	40	IL-5 (30)	14.6484			Standard Curve Group 2	5PL		17.2474					44.5				1.17742
Plate 1	Standard Curve Group 2	E1 F1	41	IL-5 (30)	58.5938			Standard Curve Group 2	5PL	57.718			1.28646	0.0222887	112		0.0189404	2.12132	0.985055		2
Plate 1	Standard Curve Group 2	E1	41	IL-5 (30)	58.5938			Standard Curve Group 2	5PL		56.8084					110.5				0.96953
Plate 1	Standard Curve Group 2	F1	41	IL-5 (30)	58.5938			Standard Curve Group 2	5PL		58.6277					113.5				1.00058
Plate 1	Standard Curve Group 2	G1 H1	42	IL-5 (30)	234.375			Standard Curve Group 2	5PL	204.808			1.10437	0.00539221	350.25		0.00504716	1.76777	0.873849		2
Plate 1	Standard Curve Group 2	G1	42	IL-5 (30)	234.375			Standard Curve Group 2	5PL		204.028					349				0.870517
Plate 1	Standard Curve Group 2	H1	42	IL-5 (30)	234.375			Standard Curve Group 2	5PL		205.589					351.5				0.877181
Plate 1	Standard Curve Group 2	A2 B2	43	IL-5 (30)	937.5			Standard Curve Group 2	5PL	1066.09			6.89721	0.00646966	1695.5		0.00625574	10.6066	1.13716		2
Plate 1	Standard Curve Group 2	A2	43	IL-5 (30)	937.5			Standard Curve Group 2	5PL		1061.21					1688				1.13196
Plate 1	Standard Curve Group 2	B2	43	IL-5 (30)	937.5			Standard Curve Group 2	5PL		1070.96					1703				1.14236
Plate 1	Standard Curve Group 2	C2 D2	44	IL-5 (30)	3750			Standard Curve Group 2	5PL	3615.51		EXT	588.388	0.16274	3105.5		0.133202	413.657	0.964137		2
Plate 1	Standard Curve Group 2	C2	44	IL-5 (30)	3750			Standard Curve Group 2	5PL		4031.57	EXT				3398				1.07508
Plate 1	Standard Curve Group 2	D2	44	IL-5 (30)	3750			Standard Curve Group 2	5PL		3199.46	EXT				2813				0.85319
Plate 1	Standard Curve Group 2	E2 F2	45	IL-5 (30)	15000			Standard Curve Group 2	5PL	0			0	0	0		0	0	0		0	E2 F2
Plate 1	Standard Curve Group 2	E2	45	IL-5 (30)	15000			Standard Curve Group 2	5PL		6111.83	EXT				4860.5				0.407456		TRUE
Plate 1	Standard Curve Group 2	F2	45	IL-5 (30)	15000			Standard Curve Group 2	5PL		5643.15	EXT				4531				0.37621		TRUE
Unknowns
Plate	Group	Location	Well ID	Analyte	Expected	Unk. Dilution	Sample ID	Standard	Fit	Avg. Result	Result	Message	Result SD	Result CV	Avg. MFI	MFI	MFI CV	MFI SD	Avg. Recovery	Recovery	n	Exclude	Exclude Reason
Plate 1	Unknown Group 1	G2 H2	8	IL-5 (30)		1		Standard Curve Group 2	5PL	149.253			12.2773	0.0822584	261		0.0758582	19.799	-		2
Plate 1	Unknown Group 1	G2	8	IL-5 (30)		1		Standard Curve Group 2	5PL		157.935					275				-
Plate 1	Unknown Group 1	H2	8	IL-5 (30)		1		Standard Curve Group 2	5PL		140.572					247				-
Plate 1	Unknown Group 1	A3 B3	9	IL-5 (30)		1		Standard Curve Group 2	5PL	749.065			82.426	0.110038	1205.5		0.106169	127.986	-		2
Plate 1	Unknown Group 1	A3	9	IL-5 (30)		1		Standard Curve Group 2	5PL		807.349					1296				-
Plate 1	Unknown Group 1	B3	9	IL-5 (30)		1		Standard Curve Group 2	5PL		690.781					1115				-
Plate 1	Unknown Group 1	C3	10	IL-5 (30)		1		Standard Curve Group 2	5PL	-		ND	-	-	15		0	0	-		1
Plate 1	Unknown Group 1	C3	10	IL-5 (30)		1		Standard Curve Group 2	5PL		-	ND				15				-
Plate 1	Unknown Group 1	D3	11	IL-5 (30)		1		Standard Curve Group 2	5PL	-		EXT	-	-	13		0	0	-		1
Plate 1	Unknown Group 1	D3	11	IL-5 (30)		1		Standard Curve Group 2	5PL		-	EXT				13				-
Plate 1	Unknown Group 1	E3	12	IL-5 (30)		1		Standard Curve Group 2	5PL	-		EXT	-	-	13		0	0	-		1
Plate 1	Unknown Group 1	E3	12	IL-5 (30)		1		Standard Curve Group 2	5PL		-	EXT				13				-
Plate 1	Unknown Group 1	F3	13	IL-5 (30)		1		Standard Curve Group 2	5PL	-		EXT	-	-	11		0	0	-		1
Plate 1	Unknown Group 1	F3	13	IL-5 (30)		1		Standard Curve Group 2	5PL		-	EXT				11				-
Plate 1	Unknown Group 1	G3	14	IL-5 (30)		1		Standard Curve Group 2	5PL	-		EXT	-	-	12		0	0	-		1
Plate 1	Unknown Group 1	G3	14	IL-5 (30)		1		Standard Curve Group 2	5PL		-	EXT				12				-
Plate 1	Unknown Group 1	A4 B4 C4	15	IL-5 (30)		1		Standard Curve Group 2	5PL	-		EXT	-	-	13.1667		0.0955675	1.25831	-		3
Plate 1	Unknown Group 1	A4	15	IL-5 (30)		1		Standard Curve Group 2	5PL		-	EXT				14.5				-
Plate 1	Unknown Group 1	B4	15	IL-5 (30)		1		Standard Curve Group 2	5PL		-	EXT				13				-
Plate 1	Unknown Group 1	C4	15	IL-5 (30)		1		Standard Curve Group 2	5PL		-	EXT				12				-
Plate 1	Unknown Group 1	D4 E4 F4	16	IL-5 (30)		1		Standard Curve Group 2	5PL	-		EXT	-	-	11.6667		0.0989743	1.1547	-		3
Plate 1	Unknown Group 1	D4	16	IL-5 (30)		1		Standard Curve Group 2	5PL		-	EXT				11				-
Plate 1	Unknown Group 1	E4	16	IL-5 (30)		1		Standard Curve Group 2	5PL		-	EXT				11				-
Plate 1	Unknown Group 1	F4	16	IL-5 (30)		1		Standard Curve Group 2	5PL		-	EXT				13				-
Plate 1	Unknown Group 1	A5 G4 H4	17	IL-5 (30)		1		Standard Curve Group 2	5PL	-		EXT	-	-	11.6667		0.0989743	1.1547	-		3
Plate 1	Unknown Group 1	A5	17	IL-5 (30)		1		Standard Curve Group 2	5PL		-	EXT				13				-
Plate 1	Unknown Group 1	G4	17	IL-5 (30)		1		Standard Curve Group 2	5PL		-	EXT				11				-
Plate 1	Unknown Group 1	H4	17	IL-5 (30)		1		Standard Curve Group 2	5PL		-	EXT				11				-
Plate 1	Unknown Group 1	B5 C5 D5	18	IL-5 (30)		1		Standard Curve Group 2	5PL	-		EXT	-	-	12		0	0	-		3
Plate 1	Unknown Group 1	B5	18	IL-5 (30)		1		Standard Curve Group 2	5PL		-	EXT				12				-
Plate 1	Unknown Group 1	C5	18	IL-5 (30)		1		Standard Curve Group 2	5PL		-	EXT				12				-
Plate 1	Unknown Group 1	D5	18	IL-5 (30)		1		Standard Curve Group 2	5PL		-	EXT				12				-
Plate 1	Unknown Group 1	E5 F5 G5	19	IL-5 (30)		1		Standard Curve Group 2	5PL	-		EXT	-	-	11.6667		0.0989743	1.1547	-		3
Plate 1	Unknown Group 1	E5	19	IL-5 (30)		1		Standard Curve Group 2	5PL		-	EXT				11				-
Plate 1	Unknown Group 1	F5	19	IL-5 (30)		1		Standard Curve Group 2	5PL		-	EXT				11				-
Plate 1	Unknown Group 1	G5	19	IL-5 (30)		1		Standard Curve Group 2	5PL		-	EXT				13				-
Plate 1	Unknown Group 1	A6 B6 H5	20	IL-5 (30)		1		Standard Curve Group 2	5PL	-		EXT	-	-	11.3333		0.0509427	0.57735	-		3
Plate 1	Unknown Group 1	A6	20	IL-5 (30)		1		Standard Curve Group 2	5PL		-	EXT				11				-
Plate 1	Unknown Group 1	B6	20	IL-5 (30)		1		Standard Curve Group 2	5PL		-	EXT				11				-
Plate 1	Unknown Group 1	H5	20	IL-5 (30)		1		Standard Curve Group 2	5PL		-	EXT				12				-
Plate 1	Unknown Group 1	C6 D6 E6	21	IL-5 (30)		1		Standard Curve Group 2	5PL	-		EXT	-	-	11.8333		0.0645433	0.763763	-		3
Plate 1	Unknown Group 1	C6	21	IL-5 (30)		1		Standard Curve Group 2	5PL		-	EXT				12.5				-
Plate 1	Unknown Group 1	D6	21	IL-5 (30)		1		Standard Curve Group 2	5PL		-	EXT				11				-
Plate 1	Unknown Group 1	E6	21	IL-5 (30)		1		Standard Curve Group 2	5PL		-	EXT				12				-
Plate 1	Unknown Group 1	F6 G6 H6	22	IL-5 (30)		1		Standard Curve Group 2	5PL	-		EXT	-	-	10.6667		0.108253	1.1547	-		3
Plate 1	Unknown Group 1	F6	22	IL-5 (30)		1		Standard Curve Group 2	5PL		-	EXT				10				-
Plate 1	Unknown Group 1	G6	22	IL-5 (30)		1		Standard Curve Group 2	5PL		-	EXT				12				-
Plate 1	Unknown Group 1	H6	22	IL-5 (30)		1		Standard Curve Group 2	5PL		-	EXT				10				-
Plate 1	Unknown Group 1	A7 B7 C7	23	IL-5 (30)		1		Standard Curve Group 2	5PL	-		EXT	-	-	10.1667		0.0283943	0.288675	-		3
Plate 1	Unknown Group 1	A7	23	IL-5 (30)		1		Standard Curve Group 2	5PL		-	EXT				10				-
Plate 1	Unknown Group 1	B7	23	IL-5 (30)		1		Standard Curve Group 2	5PL		-	EXT				10				-
Plate 1	Unknown Group 1	C7	23	IL-5 (30)		1		Standard Curve Group 2	5PL		-	EXT				10.5				-
Plate 1	Unknown Group 1	D7 E7 F7	24	IL-5 (30)		1		Standard Curve Group 2	5PL	-		EXT	-	-	10.8333		0.0705012	0.763763	-		3
Plate 1	Unknown Group 1	D7	24	IL-5 (30)		1		Standard Curve Group 2	5PL		-	EXT				11.5				-
Plate 1	Unknown Group 1	E7	24	IL-5 (30)		1		Standard Curve Group 2	5PL		-	EXT				11				-
Plate 1	Unknown Group 1	F7	24	IL-5 (30)		1		Standard Curve Group 2	5PL		-	EXT				10				-
Plate 1	Unknown Group 1	A8 G7 H7	25	IL-5 (30)		1		Standard Curve Group 2	5PL	-		EXT	-	-	11.3333		0.0509427	0.57735	-		3
Plate 1	Unknown Group 1	A8	25	IL-5 (30)		1		Standard Curve Group 2	5PL		-	EXT				12				-
Plate 1	Unknown Group 1	G7	25	IL-5 (30)		1		Standard Curve Group 2	5PL		-	EXT				11				-
Plate 1	Unknown Group 1	H7	25	IL-5 (30)		1		Standard Curve Group 2	5PL		-	EXT				11				-
Plate 1	Unknown Group 1	B8 C8 D8	26	IL-5 (30)		1		Standard Curve Group 2	5PL	-		EXT	-	-	10.8333		0.162087	1.75594	-		3
Plate 1	Unknown Group 1	B8	26	IL-5 (30)		1		Standard Curve Group 2	5PL		-	EXT				11				-
Plate 1	Unknown Group 1	C8	26	IL-5 (30)		1		Standard Curve Group 2	5PL		-	EXT				12.5				-
Plate 1	Unknown Group 1	D8	26	IL-5 (30)		1		Standard Curve Group 2	5PL		-	EXT				9				-
Plate 1	Unknown Group 1	E8 F8 G8	27	IL-5 (30)		1		Standard Curve Group 2	5PL	-		EXT	-	-	10.8333		0.0705012	0.763763	-		3
Plate 1	Unknown Group 1	E8	27	IL-5 (30)		1		Standard Curve Group 2	5PL		-	EXT				11				-
Plate 1	Unknown Group 1	F8	27	IL-5 (30)		1		Standard Curve Group 2	5PL		-	EXT				10				-
Plate 1	Unknown Group 1	G8	27	IL-5 (30)		1		Standard Curve Group 2	5PL		-	EXT				11.5				-
Plate 1	Unknown Group 1	A9 B9 H8	28	IL-5 (30)		1		Standard Curve Group 2	5PL	-		EXT	-	-	10.6667		0.0541266	0.57735	-		3
Plate 1	Unknown Group 1	A9	28	IL-5 (30)		1		Standard Curve Group 2	5PL		-	EXT				11				-
Plate 1	Unknown Group 1	B9	28	IL-5 (30)		1		Standard Curve Group 2	5PL		-	EXT				11				-
Plate 1	Unknown Group 1	H8	28	IL-5 (30)		1		Standard Curve Group 2	5PL		-	EXT				10				-
Plate 1	Unknown Group 1	C9 D9 E9	29	IL-5 (30)		1		Standard Curve Group 2	5PL	-		EXT	-	-	10.6667		0.0541266	0.57735	-		3
Plate 1	Unknown Group 1	C9	29	IL-5 (30)		1		Standard Curve Group 2	5PL		-	EXT				11				-
Plate 1	Unknown Group 1	D9	29	IL-5 (30)		1		Standard Curve Group 2	5PL		-	EXT				10				-
Plate 1	Unknown Group 1	E9	29	IL-5 (30)		1		Standard Curve Group 2	5PL		-	EXT				11				-
Plate 1	Unknown Group 1	F9 G9 H9	30	IL-5 (30)		1		Standard Curve Group 2	5PL	-		EXT	-	-	11.6667		0.0494872	0.57735	-		3
Plate 1	Unknown Group 1	F9	30	IL-5 (30)		1		Standard Curve Group 2	5PL		-	EXT				11				-
Plate 1	Unknown Group 1	G9	30	IL-5 (30)		1		Standard Curve Group 2	5PL		-	EXT				12				-
Plate 1	Unknown Group 1	H9	30	IL-5 (30)		1		Standard Curve Group 2	5PL		-	EXT				12				-
Plate 1	Unknown Group 1	A10 B10 C10	31	IL-5 (30)		1		Standard Curve Group 2	5PL	-		EXT	-	-	10.6667		0.0541266	0.57735	-		3
Plate 1	Unknown Group 1	A10	31	IL-5 (30)		1		Standard Curve Group 2	5PL		-	EXT				10				-
Plate 1	Unknown Group 1	B10	31	IL-5 (30)		1		Standard Curve Group 2	5PL		-	EXT				11				-
Plate 1	Unknown Group 1	C10	31	IL-5 (30)		1		Standard Curve Group 2	5PL		-	EXT				11				-
Plate 1	Unknown Group 1	D10 E10 F10	32	IL-5 (30)		1		Standard Curve Group 2	5PL	-		EXT	-	-	10.5		0.047619	0.5	-		3
Plate 1	Unknown Group 1	D10	32	IL-5 (30)		1		Standard Curve Group 2	5PL		-	EXT				11				-
Plate 1	Unknown Group 1	E10	32	IL-5 (30)		1		Standard Curve Group 2	5PL		-	EXT				10				-
Plate 1	Unknown Group 1	F10	32	IL-5 (30)		1		Standard Curve Group 2	5PL		-	EXT				10.5				-
Plate 1	Unknown Group 1	A11 G10 H10	33	IL-5 (30)		1		Standard Curve Group 2	5PL	-		EXT	-	-	11.3333		0.0509427	0.57735	-		3
Plate 1	Unknown Group 1	A11	33	IL-5 (30)		1		Standard Curve Group 2	5PL		-	EXT				11				-
Plate 1	Unknown Group 1	G10	33	IL-5 (30)		1		Standard Curve Group 2	5PL		-	EXT				12				-
Plate 1	Unknown Group 1	H10	33	IL-5 (30)		1		Standard Curve Group 2	5PL		-	EXT				11				-
Plate 1	Unknown Group 1	B11 C11 D11	34	IL-5 (30)		1		Standard Curve Group 2	5PL	-		EXT	-	-	11		0.0909091	1	-		3
Plate 1	Unknown Group 1	B11	34	IL-5 (30)		1		Standard Curve Group 2	5PL		-	EXT				10				-
Plate 1	Unknown Group 1	C11	34	IL-5 (30)		1		Standard Curve Group 2	5PL		-	EXT				11				-
Plate 1	Unknown Group 1	D11	34	IL-5 (30)		1		Standard Curve Group 2	5PL		-	EXT				12				-
Plate 1	Unknown Group 1	E11 F11 G11	35	IL-5 (30)		1		Standard Curve Group 2	5PL	-		EXT	-	-	10.3333		0.0558726	0.57735	-		3
Plate 1	Unknown Group 1	E11	35	IL-5 (30)		1		Standard Curve Group 2	5PL		-	EXT				10				-
Plate 1	Unknown Group 1	F11	35	IL-5 (30)		1		Standard Curve Group 2	5PL		-	EXT				10				-
Plate 1	Unknown Group 1	G11	35	IL-5 (30)		1		Standard Curve Group 2	5PL		-	EXT				11				-
Plate 1	Unknown Group 1	A12 B12 H11	36	IL-5 (30)		1		Standard Curve Group 2	5PL	-		EXT	-	-	11.3333		0.0509427	0.57735	-		3
Plate 1	Unknown Group 1	A12	36	IL-5 (30)		1		Standard Curve Group 2	5PL		-	EXT				11				-
Plate 1	Unknown Group 1	B12	36	IL-5 (30)		1		Standard Curve Group 2	5PL		-	EXT				12				-
Plate 1	Unknown Group 1	H11	36	IL-5 (30)		1		Standard Curve Group 2	5PL		-	EXT				11				-
Plate 1	Unknown Group 1	C12 D12 E12	37	IL-5 (30)		1		Standard Curve Group 2	5PL	-		EXT	-	-	11		0.0909091	1	-		3
Plate 1	Unknown Group 1	C12	37	IL-5 (30)		1		Standard Curve Group 2	5PL		-	EXT				10				-
Plate 1	Unknown Group 1	D12	37	IL-5 (30)		1		Standard Curve Group 2	5PL		-	EXT				12				-
Plate 1	Unknown Group 1	E12	37	IL-5 (30)		1		Standard Curve Group 2	5PL		-	EXT				11				-
Plate 1	Unknown Group 1	F12 G12 H12	38	IL-5 (30)		1		Standard Curve Group 2	5PL	-		EXT	-	-	11.3333		0.0509427	0.57735	-		3
Plate 1	Unknown Group 1	F12	38	IL-5 (30)		1		Standard Curve Group 2	5PL		-	EXT				12				-
Plate 1	Unknown Group 1	G12	38	IL-5 (30)		1		Standard Curve Group 2	5PL		-	EXT				11				-
Plate 1	Unknown Group 1	H12	38	IL-5 (30)		1		Standard Curve Group 2	5PL		-	EXT				11				-
Curves
Group	Analyte	Fit	LLoQ	MDD	LoD	R Squared	Slope	Weighting	Equation
Standard Curve Group 2	IL-5 (30)	5PL	14.6484	2.65165	1.94288	0.98381	1.536	1/y^2	y = 14.54 + (3053.54 - 14.54)/((1 + (1954.75/x)^10.99))^0.09

## Sheet: IL-1b (35)
File Name:	Untitled Test Results
Source File Name:	C:/Users/M220583/Desktop/HK_April14.xlsx
Executed By:
Executed On:
Instrument:	LX10010315403
File Last Modified:	Fri Apr 16 10:06:35 2021 GMT-0400
File Last Modified By:	M220583
Instrument SW Version:
Analysis SW Version:	Belysa 1.1.0
Printed By SW Version:	1.1.0
LLoQ Recovery Range	[70% 130%]
LLoQ CV Limit	20%
MDD Coefficient	2.5
Experiment Name:	Experiment 1
Experiment Description:
Experiment Created By:	M220583
Experiment Created On:	Fri Apr 16 09:59:03 2021 GMT-0400
Original Name	Current Name	ID	Units	Precision
Standards
Plate	Group	Location	Well ID	Analyte	Expected	Unk. Dilution	Sample ID	Standard	Fit	Avg. Result	Result	Message	Result SD	Result CV	Avg. MFI	MFI	MFI CV	MFI SD	Avg. Recovery	Recovery	n	Exclude	Exclude Reason
Plate 1	Standard Curve Group 2	A1 B1	39	IL-1b (35)	0			Standard Curve Group 2	4PL	-		ND, EXT	-	-	26.25		0.0134687	0.353553	-		2
Plate 1	Standard Curve Group 2	A1	39	IL-1b (35)	0			Standard Curve Group 2	4PL		-	EXT				26				-
Plate 1	Standard Curve Group 2	B1	39	IL-1b (35)	0			Standard Curve Group 2	4PL		-	ND				26.5				-
Plate 1	Standard Curve Group 2	C1 D1	40	IL-1b (35)	29.2969			Standard Curve Group 2	4PL	27.5258			3.11885	0.113307	93.5		0.0529385	4.94975	0.939547		2
Plate 1	Standard Curve Group 2	C1	40	IL-1b (35)	29.2969			Standard Curve Group 2	4PL		29.7312					97				1.01482
Plate 1	Standard Curve Group 2	D1	40	IL-1b (35)	29.2969			Standard Curve Group 2	4PL		25.3204					90				0.864271
Plate 1	Standard Curve Group 2	E1 F1	41	IL-1b (35)	117.188			Standard Curve Group 2	4PL	124.376			5.01536	0.0403241	204.25		0.0225028	4.59619	1.06134		2
Plate 1	Standard Curve Group 2	E1	41	IL-1b (35)	117.188			Standard Curve Group 2	4PL		120.83					201				1.03108
Plate 1	Standard Curve Group 2	F1	41	IL-1b (35)	117.188			Standard Curve Group 2	4PL		127.923					207.5				1.09161
Plate 1	Standard Curve Group 2	G1 H1	42	IL-1b (35)	468.75			Standard Curve Group 2	4PL	452.982			15.2262	0.0336133	430		0.0197332	8.48528	0.966362		2
Plate 1	Standard Curve Group 2	G1	42	IL-1b (35)	468.75			Standard Curve Group 2	4PL		463.749					436				0.989331
Plate 1	Standard Curve Group 2	H1	42	IL-1b (35)	468.75			Standard Curve Group 2	4PL		442.216					424				0.943393
Plate 1	Standard Curve Group 2	A2 B2	43	IL-1b (35)	1875			Standard Curve Group 2	4PL	2272.21			205.73	0.0905419	1099.5		0.0514493	56.5685	1.21184		2
Plate 1	Standard Curve Group 2	A2	43	IL-1b (35)	1875			Standard Curve Group 2	4PL		2126.74					1059.5				1.13426
Plate 1	Standard Curve Group 2	B2	43	IL-1b (35)	1875			Standard Curve Group 2	4PL		2417.68					1139.5				1.28943
Plate 1	Standard Curve Group 2	C2 D2	44	IL-1b (35)	7500			Standard Curve Group 2	4PL	6411.93			1233.34	0.192351	1933.5		0.100571	194.454	0.854923		2
Plate 1	Standard Curve Group 2	C2	44	IL-1b (35)	7500			Standard Curve Group 2	4PL		7284.03					2071				0.971204
Plate 1	Standard Curve Group 2	D2	44	IL-1b (35)	7500			Standard Curve Group 2	4PL		5539.82					1796				0.738643
Plate 1	Standard Curve Group 2	E2 F2	45	IL-1b (35)	30000			Standard Curve Group 2	4PL	29736		EXT	1143.03	0.0384393	4113.75		0.0289632	119.147	0.991199		2
Plate 1	Standard Curve Group 2	E2	45	IL-1b (35)	30000			Standard Curve Group 2	4PL		30544.2	EXT				4198				1.01814
Plate 1	Standard Curve Group 2	F2	45	IL-1b (35)	30000			Standard Curve Group 2	4PL		28927.7	EXT				4029.5				0.964258
Unknowns
Plate	Group	Location	Well ID	Analyte	Expected	Unk. Dilution	Sample ID	Standard	Fit	Avg. Result	Result	Message	Result SD	Result CV	Avg. MFI	MFI	MFI CV	MFI SD	Avg. Recovery	Recovery	n	Exclude	Exclude Reason
Plate 1	Unknown Group 1	G2 H2	8	IL-1b (35)		1		Standard Curve Group 2	4PL	410.572			35.9783	0.0876297	405.75		0.0514101	20.8597	-		2
Plate 1	Unknown Group 1	G2	8	IL-1b (35)		1		Standard Curve Group 2	4PL		436.013					420.5				-
Plate 1	Unknown Group 1	H2	8	IL-1b (35)		1		Standard Curve Group 2	4PL		385.132					391				-
Plate 1	Unknown Group 1	A3 B3	9	IL-1b (35)		1		Standard Curve Group 2	4PL	2073.34			173.443	0.0836538	1043.75		0.0477615	49.851	-		2
Plate 1	Unknown Group 1	A3	9	IL-1b (35)		1		Standard Curve Group 2	4PL		2195.98					1079				-
Plate 1	Unknown Group 1	B3	9	IL-1b (35)		1		Standard Curve Group 2	4PL		1950.69					1008.5				-
Plate 1	Unknown Group 1	C3	10	IL-1b (35)		1		Standard Curve Group 2	4PL	54.1235			0	0	130.5		0	0	-		1
Plate 1	Unknown Group 1	C3	10	IL-1b (35)		1		Standard Curve Group 2	4PL		54.1235					130.5				-
Plate 1	Unknown Group 1	D3	11	IL-1b (35)		1		Standard Curve Group 2	4PL	185.46			0	0	256		0	0	-		1
Plate 1	Unknown Group 1	D3	11	IL-1b (35)		1		Standard Curve Group 2	4PL		185.46					256				-
Plate 1	Unknown Group 1	E3	12	IL-1b (35)		1		Standard Curve Group 2	4PL	8.68261		BLOQ	0	0	58		0	0	-		1
Plate 1	Unknown Group 1	E3	12	IL-1b (35)		1		Standard Curve Group 2	4PL		8.68261	BLOQ				58				-
Plate 1	Unknown Group 1	F3	13	IL-1b (35)		1		Standard Curve Group 2	4PL	2.98293		BLOQ	0	0	42		0	0	-		1
Plate 1	Unknown Group 1	F3	13	IL-1b (35)		1		Standard Curve Group 2	4PL		2.98293	BLOQ				42				-
Plate 1	Unknown Group 1	G3	14	IL-1b (35)		1		Standard Curve Group 2	4PL	-		ND	-	-	28		0	0	-		1
Plate 1	Unknown Group 1	G3	14	IL-1b (35)		1		Standard Curve Group 2	4PL		-	ND				28				-
Plate 1	Unknown Group 1	A4 B4 C4	15	IL-1b (35)		1		Standard Curve Group 2	4PL	30.8272		BLOQ	1.50825	0.0489259	98.6667		0.0234061	2.3094	-		3
Plate 1	Unknown Group 1	A4	15	IL-1b (35)		1		Standard Curve Group 2	4PL		31.698					100				-
Plate 1	Unknown Group 1	B4	15	IL-1b (35)		1		Standard Curve Group 2	4PL		31.698					100				-
Plate 1	Unknown Group 1	C4	15	IL-1b (35)		1		Standard Curve Group 2	4PL		29.0856	BLOQ				96				-
Plate 1	Unknown Group 1	D4 E4 F4	16	IL-1b (35)		1		Standard Curve Group 2	4PL	4.7604		BLOQ	0.194644	0.0408881	47.6667		0.0121122	0.57735	-		3
Plate 1	Unknown Group 1	D4	16	IL-1b (35)		1		Standard Curve Group 2	4PL		4.87278	BLOQ				48				-
Plate 1	Unknown Group 1	E4	16	IL-1b (35)		1		Standard Curve Group 2	4PL		4.53565	BLOQ				47				-
Plate 1	Unknown Group 1	F4	16	IL-1b (35)		1		Standard Curve Group 2	4PL		4.87278	BLOQ				48				-
Plate 1	Unknown Group 1	A5 G4 H4	17	IL-1b (35)		1		Standard Curve Group 2	4PL	1.37744		BLOQ	0.257213	0.186732	35.6667		0.0323748	1.1547	-		3
Plate 1	Unknown Group 1	A5	17	IL-1b (35)		1		Standard Curve Group 2	4PL		1.22894	BLOQ				35				-
Plate 1	Unknown Group 1	G4	17	IL-1b (35)		1		Standard Curve Group 2	4PL		1.67445	BLOQ				37				-
Plate 1	Unknown Group 1	H4	17	IL-1b (35)		1		Standard Curve Group 2	4PL		1.22894	BLOQ				35				-
Plate 1	Unknown Group 1	B5 C5 D5	18	IL-1b (35)		1		Standard Curve Group 2	4PL	-		ND, EXT	-	-	26		0.0384615	1	-		3
Plate 1	Unknown Group 1	B5	18	IL-1b (35)		1		Standard Curve Group 2	4PL		-	ND				27				-
Plate 1	Unknown Group 1	C5	18	IL-1b (35)		1		Standard Curve Group 2	4PL		-	EXT				26				-
Plate 1	Unknown Group 1	D5	18	IL-1b (35)		1		Standard Curve Group 2	4PL		-	EXT				25				-
Plate 1	Unknown Group 1	E5 F5 G5	19	IL-1b (35)		1		Standard Curve Group 2	4PL	-		ND	-	-	30		0.0333333	1	-		3
Plate 1	Unknown Group 1	E5	19	IL-1b (35)		1		Standard Curve Group 2	4PL		-	ND				29				-
Plate 1	Unknown Group 1	F5	19	IL-1b (35)		1		Standard Curve Group 2	4PL		-	ND				31				-
Plate 1	Unknown Group 1	G5	19	IL-1b (35)		1		Standard Curve Group 2	4PL		-	ND				30				-
Plate 1	Unknown Group 1	A6 B6 H5	20	IL-1b (35)		1		Standard Curve Group 2	4PL	-		ND, EXT	-	-	27		0.0740741	2	-		3
Plate 1	Unknown Group 1	A6	20	IL-1b (35)		1		Standard Curve Group 2	4PL		-	ND				29				-
Plate 1	Unknown Group 1	B6	20	IL-1b (35)		1		Standard Curve Group 2	4PL		-	EXT				25				-
Plate 1	Unknown Group 1	H5	20	IL-1b (35)		1		Standard Curve Group 2	4PL		-	ND				27				-
Plate 1	Unknown Group 1	C6 D6 E6	21	IL-1b (35)		1		Standard Curve Group 2	4PL	188.924			10.455	0.0553398	258.667		0.0314866	8.14453	-		3
Plate 1	Unknown Group 1	C6	21	IL-1b (35)		1		Standard Curve Group 2	4PL		200.908					268				-
Plate 1	Unknown Group 1	D6	21	IL-1b (35)		1		Standard Curve Group 2	4PL		181.671					253				-
Plate 1	Unknown Group 1	E6	21	IL-1b (35)		1		Standard Curve Group 2	4PL		184.193					255				-
Plate 1	Unknown Group 1	F6 G6 H6	22	IL-1b (35)		1		Standard Curve Group 2	4PL	334.867			23.1562	0.0691504	360.167		0.0401473	14.4597	-		3
Plate 1	Unknown Group 1	F6	22	IL-1b (35)		1		Standard Curve Group 2	4PL		326.477					355				-
Plate 1	Unknown Group 1	G6	22	IL-1b (35)		1		Standard Curve Group 2	4PL		361.048					376.5				-
Plate 1	Unknown Group 1	H6	22	IL-1b (35)		1		Standard Curve Group 2	4PL		317.075					349				-
Plate 1	Unknown Group 1	A7 B7 C7	23	IL-1b (35)		1		Standard Curve Group 2	4PL	66.0429			7.33882	0.111122	144.667		0.0587896	8.5049	-		3
Plate 1	Unknown Group 1	A7	23	IL-1b (35)		1		Standard Curve Group 2	4PL		58.6115					136				-
Plate 1	Unknown Group 1	B7	23	IL-1b (35)		1		Standard Curve Group 2	4PL		66.2316					145				-
Plate 1	Unknown Group 1	C7	23	IL-1b (35)		1		Standard Curve Group 2	4PL		73.2855					153				-
Plate 1	Unknown Group 1	D7 E7 F7	24	IL-1b (35)		1		Standard Curve Group 2	4PL	3.68325		BLOQ	0.353522	0.0959811	44.3333		0.0260459	1.1547	-		3
Plate 1	Unknown Group 1	D7	24	IL-1b (35)		1		Standard Curve Group 2	4PL		3.27503	BLOQ				43				-
Plate 1	Unknown Group 1	E7	24	IL-1b (35)		1		Standard Curve Group 2	4PL		3.88735	BLOQ				45				-
Plate 1	Unknown Group 1	F7	24	IL-1b (35)		1		Standard Curve Group 2	4PL		3.88735	BLOQ				45				-
Plate 1	Unknown Group 1	A8 G7 H7	25	IL-1b (35)		1		Standard Curve Group 2	4PL	24.1091		BLOQ	0.601241	0.0249384	88		0.0113636	1	-		3
Plate 1	Unknown Group 1	A8	25	IL-1b (35)		1		Standard Curve Group 2	4PL		24.7112	BLOQ				89				-
Plate 1	Unknown Group 1	G7	25	IL-1b (35)		1		Standard Curve Group 2	4PL		23.5087	BLOQ				87				-
Plate 1	Unknown Group 1	H7	25	IL-1b (35)		1		Standard Curve Group 2	4PL		24.1073	BLOQ				88				-
Plate 1	Unknown Group 1	B8 C8 D8	26	IL-1b (35)		1		Standard Curve Group 2	4PL	173.703			13.721	0.0789916	246.5		0.045311	11.1692	-		3
Plate 1	Unknown Group 1	B8	26	IL-1b (35)		1		Standard Curve Group 2	4PL		177.912					250				-
Plate 1	Unknown Group 1	C8	26	IL-1b (35)		1		Standard Curve Group 2	4PL		184.826					255.5				-
Plate 1	Unknown Group 1	D8	26	IL-1b (35)		1		Standard Curve Group 2	4PL		158.37					234				-
Plate 1	Unknown Group 1	E8 F8 G8	27	IL-1b (35)		1		Standard Curve Group 2	4PL	-		EXT	-	-	24		0	0	-		3
Plate 1	Unknown Group 1	E8	27	IL-1b (35)		1		Standard Curve Group 2	4PL		-	EXT				24				-
Plate 1	Unknown Group 1	F8	27	IL-1b (35)		1		Standard Curve Group 2	4PL		-	EXT				24				-
Plate 1	Unknown Group 1	G8	27	IL-1b (35)		1		Standard Curve Group 2	4PL		-	EXT				24				-
Plate 1	Unknown Group 1	A9 B9 H8	28	IL-1b (35)		1		Standard Curve Group 2	4PL	-		EXT	-	-	24		0.0360844	0.866025	-		3
Plate 1	Unknown Group 1	A9	28	IL-1b (35)		1		Standard Curve Group 2	4PL		-	EXT				23.5				-
Plate 1	Unknown Group 1	B9	28	IL-1b (35)		1		Standard Curve Group 2	4PL		-	EXT				25				-
Plate 1	Unknown Group 1	H8	28	IL-1b (35)		1		Standard Curve Group 2	4PL		-	EXT				23.5				-
Plate 1	Unknown Group 1	C9 D9 E9	29	IL-1b (35)		1		Standard Curve Group 2	4PL	-		EXT	-	-	23.3333		0.0247436	0.57735	-		3
Plate 1	Unknown Group 1	C9	29	IL-1b (35)		1		Standard Curve Group 2	4PL		-	EXT				23				-
Plate 1	Unknown Group 1	D9	29	IL-1b (35)		1		Standard Curve Group 2	4PL		-	EXT				23				-
Plate 1	Unknown Group 1	E9	29	IL-1b (35)		1		Standard Curve Group 2	4PL		-	EXT				24				-
Plate 1	Unknown Group 1	F9 G9 H9	30	IL-1b (35)		1		Standard Curve Group 2	4PL	-		EXT	-	-	24.6667		0.0468122	1.1547	-		3
Plate 1	Unknown Group 1	F9	30	IL-1b (35)		1		Standard Curve Group 2	4PL		-	EXT				24				-
Plate 1	Unknown Group 1	G9	30	IL-1b (35)		1		Standard Curve Group 2	4PL		-	EXT				26				-
Plate 1	Unknown Group 1	H9	30	IL-1b (35)		1		Standard Curve Group 2	4PL		-	EXT				24				-
Plate 1	Unknown Group 1	A10 B10 C10	31	IL-1b (35)		1		Standard Curve Group 2	4PL	-		EXT	-	-	23.8333		0.0847857	2.02073	-		3
Plate 1	Unknown Group 1	A10	31	IL-1b (35)		1		Standard Curve Group 2	4PL		-	EXT				23.5				-
Plate 1	Unknown Group 1	B10	31	IL-1b (35)		1		Standard Curve Group 2	4PL		-	EXT				22				-
Plate 1	Unknown Group 1	C10	31	IL-1b (35)		1		Standard Curve Group 2	4PL		-	EXT				26				-
Plate 1	Unknown Group 1	D10 E10 F10	32	IL-1b (35)		1		Standard Curve Group 2	4PL	-		EXT	-	-	24.3333		0.062775	1.52753	-		3
Plate 1	Unknown Group 1	D10	32	IL-1b (35)		1		Standard Curve Group 2	4PL		-	EXT				26				-
Plate 1	Unknown Group 1	E10	32	IL-1b (35)		1		Standard Curve Group 2	4PL		-	EXT				23				-
Plate 1	Unknown Group 1	F10	32	IL-1b (35)		1		Standard Curve Group 2	4PL		-	EXT				24				-
Plate 1	Unknown Group 1	A11 G10 H10	33	IL-1b (35)		1		Standard Curve Group 2	4PL	-		EXT	-	-	24		0.0416667	1	-		3
Plate 1	Unknown Group 1	A11	33	IL-1b (35)		1		Standard Curve Group 2	4PL		-	EXT				23				-
Plate 1	Unknown Group 1	G10	33	IL-1b (35)		1		Standard Curve Group 2	4PL		-	EXT				24				-
Plate 1	Unknown Group 1	H10	33	IL-1b (35)		1		Standard Curve Group 2	4PL		-	EXT				25				-
Plate 1	Unknown Group 1	B11 C11 D11	34	IL-1b (35)		1		Standard Curve Group 2	4PL	-		ND, EXT	-	-	26.6667		0.0216506	0.57735	-		3
Plate 1	Unknown Group 1	B11	34	IL-1b (35)		1		Standard Curve Group 2	4PL		-	ND				27				-
Plate 1	Unknown Group 1	C11	34	IL-1b (35)		1		Standard Curve Group 2	4PL		-	EXT				26				-
Plate 1	Unknown Group 1	D11	34	IL-1b (35)		1		Standard Curve Group 2	4PL		-	ND				27				-
Plate 1	Unknown Group 1	E11 F11 G11	35	IL-1b (35)		1		Standard Curve Group 2	4PL	-		EXT	-	-	24.6667		0.0234061	0.57735	-		3
Plate 1	Unknown Group 1	E11	35	IL-1b (35)		1		Standard Curve Group 2	4PL		-	EXT				24				-
Plate 1	Unknown Group 1	F11	35	IL-1b (35)		1		Standard Curve Group 2	4PL		-	EXT				25				-
Plate 1	Unknown Group 1	G11	35	IL-1b (35)		1		Standard Curve Group 2	4PL		-	EXT				25				-
Plate 1	Unknown Group 1	A12 B12 H11	36	IL-1b (35)		1		Standard Curve Group 2	4PL	-		EXT	-	-	23.3333		0.0752547	1.75594	-		3
Plate 1	Unknown Group 1	A12	36	IL-1b (35)		1		Standard Curve Group 2	4PL		-	EXT				21.5				-
Plate 1	Unknown Group 1	B12	36	IL-1b (35)		1		Standard Curve Group 2	4PL		-	EXT				23.5				-
Plate 1	Unknown Group 1	H11	36	IL-1b (35)		1		Standard Curve Group 2	4PL		-	EXT				25				-
Plate 1	Unknown Group 1	C12 D12 E12	37	IL-1b (35)		1		Standard Curve Group 2	4PL	-		EXT	-	-	24.1667		0.0520678	1.25831	-		3
Plate 1	Unknown Group 1	C12	37	IL-1b (35)		1		Standard Curve Group 2	4PL		-	EXT				25.5				-
Plate 1	Unknown Group 1	D12	37	IL-1b (35)		1		Standard Curve Group 2	4PL		-	EXT				23				-
Plate 1	Unknown Group 1	E12	37	IL-1b (35)		1		Standard Curve Group 2	4PL		-	EXT				24				-
Plate 1	Unknown Group 1	F12 G12 H12	38	IL-1b (35)		1		Standard Curve Group 2	4PL	-		ND	-	-	29.6667		0.0389225	1.1547	-		3
Plate 1	Unknown Group 1	F12	38	IL-1b (35)		1		Standard Curve Group 2	4PL		-	ND				29				-
Plate 1	Unknown Group 1	G12	38	IL-1b (35)		1		Standard Curve Group 2	4PL		-	ND				29				-
Plate 1	Unknown Group 1	H12	38	IL-1b (35)		1		Standard Curve Group 2	4PL		-	ND				31				-
Curves
Group	Analyte	Fit	LLoQ	MDD	LoD	R Squared	Slope	Weighting	Equation
Standard Curve Group 2	IL-1b (35)	4PL	29.2969	0.883883	0.726874	0.992875	N/A	1/y^2	y = 26.02 + (10078.88 - 26.02)/(1 + (59300.25/x)^0.65)

## Sheet: IL-12p70 (52)
File Name:	Untitled Test Results
Source File Name:	C:/Users/M220583/Desktop/HK_April14.xlsx
Executed By:
Executed On:
Instrument:	LX10010315403
File Last Modified:	Fri Apr 16 10:06:35 2021 GMT-0400
File Last Modified By:	M220583
Instrument SW Version:
Analysis SW Version:	Belysa 1.1.0
Printed By SW Version:	1.1.0
LLoQ Recovery Range	[70% 130%]
LLoQ CV Limit	20%
MDD Coefficient	2.5
Experiment Name:	Experiment 1
Experiment Description:
Experiment Created By:	M220583
Experiment Created On:	Fri Apr 16 09:59:03 2021 GMT-0400
Original Name	Current Name	ID	Units	Precision
Standards
Plate	Group	Location	Well ID	Analyte	Expected	Unk. Dilution	Sample ID	Standard	Fit	Avg. Result	Result	Message	Result SD	Result CV	Avg. MFI	MFI	MFI CV	MFI SD	Avg. Recovery	Recovery	n	Exclude	Exclude Reason
Plate 1	Standard Curve Group 2	A1 B1	39	IL-12p70 (52)	0			Standard Curve Group 2	5PL	-		EXT	-	-	9.5		0.0744323	0.707107	-		2
Plate 1	Standard Curve Group 2	A1	39	IL-12p70 (52)	0			Standard Curve Group 2	5PL		-					10				-
Plate 1	Standard Curve Group 2	B1	39	IL-12p70 (52)	0			Standard Curve Group 2	5PL		-	EXT				9				-
Plate 1	Standard Curve Group 2	C1 D1	40	IL-12p70 (52)	39.0625			Standard Curve Group 2	5PL	40.4087			1.81422	0.0448968	43.5		0.048766	2.12132	1.03446		2
Plate 1	Standard Curve Group 2	C1	40	IL-12p70 (52)	39.0625			Standard Curve Group 2	5PL		41.6916					45				1.0673
Plate 1	Standard Curve Group 2	D1	40	IL-12p70 (52)	39.0625			Standard Curve Group 2	5PL		39.1259					42				1.00162
Plate 1	Standard Curve Group 2	E1 F1	41	IL-12p70 (52)	156.25			Standard Curve Group 2	5PL	145.999			3.73233	0.025564	201.5		0.0315829	6.36396	0.934396		2
Plate 1	Standard Curve Group 2	E1	41	IL-12p70 (52)	156.25			Standard Curve Group 2	5PL		148.638					206				0.951286
Plate 1	Standard Curve Group 2	F1	41	IL-12p70 (52)	156.25			Standard Curve Group 2	5PL		143.36					197				0.917505
Plate 1	Standard Curve Group 2	G1 H1	42	IL-12p70 (52)	625			Standard Curve Group 2	5PL	739.368			13.9403	0.0188543	1356.5		0.0203296	27.5772	1.18299		2
Plate 1	Standard Curve Group 2	G1	42	IL-12p70 (52)	625			Standard Curve Group 2	5PL		749.225					1376				1.19876
Plate 1	Standard Curve Group 2	H1	42	IL-12p70 (52)	625			Standard Curve Group 2	5PL		729.511					1337				1.16722
Plate 1	Standard Curve Group 2	A2 B2	43	IL-12p70 (52)	2500			Standard Curve Group 2	5PL	2238.05			44.8337	0.0200325	4024		0.0175722	70.7107	0.89522		2
Plate 1	Standard Curve Group 2	A2	43	IL-12p70 (52)	2500			Standard Curve Group 2	5PL		2269.75					4074				0.907901
Plate 1	Standard Curve Group 2	B2	43	IL-12p70 (52)	2500			Standard Curve Group 2	5PL		2206.35					3974				0.882539
Plate 1	Standard Curve Group 2	C2 D2	44	IL-12p70 (52)	10000			Standard Curve Group 2	5PL	11002			111.062	0.0100947	12528.2		0.00555944	69.65	1.1002		2
Plate 1	Standard Curve Group 2	C2	44	IL-12p70 (52)	10000			Standard Curve Group 2	5PL		10923.5					12479				1.09235
Plate 1	Standard Curve Group 2	D2	44	IL-12p70 (52)	10000			Standard Curve Group 2	5PL		11080.5					12577.5				1.10805
Plate 1	Standard Curve Group 2	E2 F2	45	IL-12p70 (52)	40000			Standard Curve Group 2	5PL	38864.9			244.578	0.00629302	21740.8		0.00209783	45.6084	0.971622		2
Plate 1	Standard Curve Group 2	E2	45	IL-12p70 (52)	40000			Standard Curve Group 2	5PL		38691.9					21708.5				0.967298
Plate 1	Standard Curve Group 2	F2	45	IL-12p70 (52)	40000			Standard Curve Group 2	5PL		39037.8					21773				0.975946
Unknowns
Plate	Group	Location	Well ID	Analyte	Expected	Unk. Dilution	Sample ID	Standard	Fit	Avg. Result	Result	Message	Result SD	Result CV	Avg. MFI	MFI	MFI CV	MFI SD	Avg. Recovery	Recovery	n	Exclude	Exclude Reason
Plate 1	Unknown Group 1	G2 H2	8	IL-12p70 (52)		1		Standard Curve Group 2	5PL	536.868			12.9162	0.0240584	953.25		0.0270752	25.8094	-		2
Plate 1	Unknown Group 1	G2	8	IL-12p70 (52)		1		Standard Curve Group 2	5PL		546.002					971.5				-
Plate 1	Unknown Group 1	H2	8	IL-12p70 (52)		1		Standard Curve Group 2	5PL		527.735					935				-
Plate 1	Unknown Group 1	A3 B3	9	IL-12p70 (52)		1		Standard Curve Group 2	5PL	2251.37			161.277	0.0716353	4043.5		0.0627801	253.851	-		2
Plate 1	Unknown Group 1	A3	9	IL-12p70 (52)		1		Standard Curve Group 2	5PL		2365.41					4223				-
Plate 1	Unknown Group 1	B3	9	IL-12p70 (52)		1		Standard Curve Group 2	5PL		2137.33					3864				-
Plate 1	Unknown Group 1	C3	10	IL-12p70 (52)		1		Standard Curve Group 2	5PL	2.19255		BLOQ	0	0	10		0	0	-		1
Plate 1	Unknown Group 1	C3	10	IL-12p70 (52)		1		Standard Curve Group 2	5PL		2.19255	BLOQ				10				-
Plate 1	Unknown Group 1	D3	11	IL-12p70 (52)		1		Standard Curve Group 2	5PL	2.19255		BLOQ	0	0	10		0	0	-		1
Plate 1	Unknown Group 1	D3	11	IL-12p70 (52)		1		Standard Curve Group 2	5PL		2.19255	BLOQ				10				-
Plate 1	Unknown Group 1	E3	12	IL-12p70 (52)		1		Standard Curve Group 2	5PL	4.74571		EXT	0	0	9		0	0	-		1
Plate 1	Unknown Group 1	E3	12	IL-12p70 (52)		1		Standard Curve Group 2	5PL		4.74571	EXT				9				-
Plate 1	Unknown Group 1	F3	13	IL-12p70 (52)		1		Standard Curve Group 2	5PL	4.74571		EXT	0	0	9		0	0	-		1
Plate 1	Unknown Group 1	F3	13	IL-12p70 (52)		1		Standard Curve Group 2	5PL		4.74571	EXT				9				-
Plate 1	Unknown Group 1	G3	14	IL-12p70 (52)		1		Standard Curve Group 2	5PL	4.74571		EXT	0	0	9		0	0	-		1
Plate 1	Unknown Group 1	G3	14	IL-12p70 (52)		1		Standard Curve Group 2	5PL		4.74571	EXT				9				-
Plate 1	Unknown Group 1	A4 B4 C4	15	IL-12p70 (52)		1		Standard Curve Group 2	5PL	7.06546		BLOQ	0.975626	0.138084	12.3333		0.0468122	0.57735	-		3
Plate 1	Unknown Group 1	A4	15	IL-12p70 (52)		1		Standard Curve Group 2	5PL		6.50218	BLOQ				12				-
Plate 1	Unknown Group 1	B4	15	IL-12p70 (52)		1		Standard Curve Group 2	5PL		6.50218	BLOQ				12				-
Plate 1	Unknown Group 1	C4	15	IL-12p70 (52)		1		Standard Curve Group 2	5PL		8.19202	BLOQ				13				-
Plate 1	Unknown Group 1	D4 E4 F4	16	IL-12p70 (52)		1		Standard Curve Group 2	5PL	2.77829		BLOQ, EXT	1.01453	0.365164	9.33333		0.123718	1.1547	-		3
Plate 1	Unknown Group 1	D4	16	IL-12p70 (52)		1		Standard Curve Group 2	5PL		3.94977	EXT				8				-
Plate 1	Unknown Group 1	E4	16	IL-12p70 (52)		1		Standard Curve Group 2	5PL		2.19255	BLOQ				10				-
Plate 1	Unknown Group 1	F4	16	IL-12p70 (52)		1		Standard Curve Group 2	5PL		2.19255	BLOQ				10				-
Plate 1	Unknown Group 1	A5 G4 H4	17	IL-12p70 (52)		1		Standard Curve Group 2	5PL	2.19255		BLOQ	0	0	10		0	0	-		3
Plate 1	Unknown Group 1	A5	17	IL-12p70 (52)		1		Standard Curve Group 2	5PL		2.19255	BLOQ				10				-
Plate 1	Unknown Group 1	G4	17	IL-12p70 (52)		1		Standard Curve Group 2	5PL		2.19255	BLOQ				10				-
Plate 1	Unknown Group 1	H4	17	IL-12p70 (52)		1		Standard Curve Group 2	5PL		2.19255	BLOQ				10				-
Plate 1	Unknown Group 1	B5 C5 D5	18	IL-12p70 (52)		1		Standard Curve Group 2	5PL	2.99132		BLOQ	1.38351	0.462508	10.3333		0.0558726	0.57735	-		3
Plate 1	Unknown Group 1	B5	18	IL-12p70 (52)		1		Standard Curve Group 2	5PL		2.19255	BLOQ				10				-
Plate 1	Unknown Group 1	C5	18	IL-12p70 (52)		1		Standard Curve Group 2	5PL		2.19255	BLOQ				10				-
Plate 1	Unknown Group 1	D5	18	IL-12p70 (52)		1		Standard Curve Group 2	5PL		4.58885	BLOQ				11				-
Plate 1	Unknown Group 1	E5 F5 G5	19	IL-12p70 (52)		1		Standard Curve Group 2	5PL	-		ND, BLOQ, EXT	-	-	9.5		0.0526316	0.5	-		3
Plate 1	Unknown Group 1	E5	19	IL-12p70 (52)		1		Standard Curve Group 2	5PL		-	ND				9.5				-
Plate 1	Unknown Group 1	F5	19	IL-12p70 (52)		1		Standard Curve Group 2	5PL		4.74571	EXT				9				-
Plate 1	Unknown Group 1	G5	19	IL-12p70 (52)		1		Standard Curve Group 2	5PL		2.19255	BLOQ				10				-
Plate 1	Unknown Group 1	A6 B6 H5	20	IL-12p70 (52)		1		Standard Curve Group 2	5PL	-		ND, BLOQ	-	-	10.1667		0.0751242	0.763763	-		3
Plate 1	Unknown Group 1	A6	20	IL-12p70 (52)		1		Standard Curve Group 2	5PL		4.58885	BLOQ				11				-
Plate 1	Unknown Group 1	B6	20	IL-12p70 (52)		1		Standard Curve Group 2	5PL		-	ND				9.5				-
Plate 1	Unknown Group 1	H5	20	IL-12p70 (52)		1		Standard Curve Group 2	5PL		2.19255	BLOQ				10				-
Plate 1	Unknown Group 1	C6 D6 E6	21	IL-12p70 (52)		1		Standard Curve Group 2	5PL	3.89465		BLOQ, EXT	1.47407	0.378485	9.33333		0.061859	0.57735	-		3
Plate 1	Unknown Group 1	C6	21	IL-12p70 (52)		1		Standard Curve Group 2	5PL		4.74571	EXT				9				-
Plate 1	Unknown Group 1	D6	21	IL-12p70 (52)		1		Standard Curve Group 2	5PL		4.74571	EXT				9				-
Plate 1	Unknown Group 1	E6	21	IL-12p70 (52)		1		Standard Curve Group 2	5PL		2.19255	BLOQ				10				-
Plate 1	Unknown Group 1	F6 G6 H6	22	IL-12p70 (52)		1		Standard Curve Group 2	5PL	-		ND, BLOQ	-	-	10		0.05	0.5	-		3
Plate 1	Unknown Group 1	F6	22	IL-12p70 (52)		1		Standard Curve Group 2	5PL		-	ND				9.5				-
Plate 1	Unknown Group 1	G6	22	IL-12p70 (52)		1		Standard Curve Group 2	5PL		2.19255	BLOQ				10				-
Plate 1	Unknown Group 1	H6	22	IL-12p70 (52)		1		Standard Curve Group 2	5PL		3.48712	BLOQ				10.5				-
Plate 1	Unknown Group 1	A7 B7 C7	23	IL-12p70 (52)		1		Standard Curve Group 2	5PL	3.0436		BLOQ, EXT	1.47407	0.484317	9.66667		0.0597259	0.57735	-		3
Plate 1	Unknown Group 1	A7	23	IL-12p70 (52)		1		Standard Curve Group 2	5PL		4.74571	EXT				9				-
Plate 1	Unknown Group 1	B7	23	IL-12p70 (52)		1		Standard Curve Group 2	5PL		2.19255	BLOQ				10				-
Plate 1	Unknown Group 1	C7	23	IL-12p70 (52)		1		Standard Curve Group 2	5PL		2.19255	BLOQ				10				-
Plate 1	Unknown Group 1	D7 E7 F7	24	IL-12p70 (52)		1		Standard Curve Group 2	5PL	4.48039		EXT	0.459536	0.102566	8.66667		0.0666173	0.57735	-		3
Plate 1	Unknown Group 1	D7	24	IL-12p70 (52)		1		Standard Curve Group 2	5PL		4.74571	EXT				9				-
Plate 1	Unknown Group 1	E7	24	IL-12p70 (52)		1		Standard Curve Group 2	5PL		4.74571	EXT				9				-
Plate 1	Unknown Group 1	F7	24	IL-12p70 (52)		1		Standard Curve Group 2	5PL		3.94977	EXT				8				-
Plate 1	Unknown Group 1	A8 G7 H7	25	IL-12p70 (52)		1		Standard Curve Group 2	5PL	4.48039		EXT	0.459536	0.102566	8.66667		0.0666173	0.57735	-		3
Plate 1	Unknown Group 1	A8	25	IL-12p70 (52)		1		Standard Curve Group 2	5PL		4.74571	EXT				9				-
Plate 1	Unknown Group 1	G7	25	IL-12p70 (52)		1		Standard Curve Group 2	5PL		4.74571	EXT				9				-
Plate 1	Unknown Group 1	H7	25	IL-12p70 (52)		1		Standard Curve Group 2	5PL		3.94977	EXT				8				-
Plate 1	Unknown Group 1	B8 C8 D8	26	IL-12p70 (52)		1		Standard Curve Group 2	5PL	3.36403		BLOQ, EXT	1.01453	0.301582	8.66667		0.133235	1.1547	-		3
Plate 1	Unknown Group 1	B8	26	IL-12p70 (52)		1		Standard Curve Group 2	5PL		2.19255	BLOQ				10				-
Plate 1	Unknown Group 1	C8	26	IL-12p70 (52)		1		Standard Curve Group 2	5PL		3.94977	EXT				8				-
Plate 1	Unknown Group 1	D8	26	IL-12p70 (52)		1		Standard Curve Group 2	5PL		3.94977	EXT				8				-
Plate 1	Unknown Group 1	E8 F8 G8	27	IL-12p70 (52)		1		Standard Curve Group 2	5PL	4.21508		EXT	0.459536	0.109022	8.33333		0.069282	0.57735	-		3
Plate 1	Unknown Group 1	E8	27	IL-12p70 (52)		1		Standard Curve Group 2	5PL		3.94977	EXT				8				-
Plate 1	Unknown Group 1	F8	27	IL-12p70 (52)		1		Standard Curve Group 2	5PL		3.94977	EXT				8				-
Plate 1	Unknown Group 1	G8	27	IL-12p70 (52)		1		Standard Curve Group 2	5PL		4.74571	EXT				9				-
Plate 1	Unknown Group 1	A9 B9 H8	28	IL-12p70 (52)		1		Standard Curve Group 2	5PL	4.21508		EXT	0.459536	0.109022	8.33333		0.069282	0.57735	-		3
Plate 1	Unknown Group 1	A9	28	IL-12p70 (52)		1		Standard Curve Group 2	5PL		3.94977	EXT				8				-
Plate 1	Unknown Group 1	B9	28	IL-12p70 (52)		1		Standard Curve Group 2	5PL		3.94977	EXT				8				-
Plate 1	Unknown Group 1	H8	28	IL-12p70 (52)		1		Standard Curve Group 2	5PL		4.74571	EXT				9				-
Plate 1	Unknown Group 1	C9 D9 E9	29	IL-12p70 (52)		1		Standard Curve Group 2	5PL	4.74571		EXT	0	0	9		0	0	-		3
Plate 1	Unknown Group 1	C9	29	IL-12p70 (52)		1		Standard Curve Group 2	5PL		4.74571	EXT				9				-
Plate 1	Unknown Group 1	D9	29	IL-12p70 (52)		1		Standard Curve Group 2	5PL		4.74571	EXT				9				-
Plate 1	Unknown Group 1	E9	29	IL-12p70 (52)		1		Standard Curve Group 2	5PL		4.74571	EXT				9				-
Plate 1	Unknown Group 1	F9 G9 H9	30	IL-12p70 (52)		1		Standard Curve Group 2	5PL	4.74571		EXT	0	0	9		0	0	-		3
Plate 1	Unknown Group 1	F9	30	IL-12p70 (52)		1		Standard Curve Group 2	5PL		4.74571	EXT				9				-
Plate 1	Unknown Group 1	G9	30	IL-12p70 (52)		1		Standard Curve Group 2	5PL		4.74571	EXT				9				-
Plate 1	Unknown Group 1	H9	30	IL-12p70 (52)		1		Standard Curve Group 2	5PL		4.74571	EXT				9				-
Plate 1	Unknown Group 1	A10 B10 C10	31	IL-12p70 (52)		1		Standard Curve Group 2	5PL	4.21508		EXT	0.459536	0.109022	8.33333		0.069282	0.57735	-		3
Plate 1	Unknown Group 1	A10	31	IL-12p70 (52)		1		Standard Curve Group 2	5PL		4.74571	EXT				9				-
Plate 1	Unknown Group 1	B10	31	IL-12p70 (52)		1		Standard Curve Group 2	5PL		3.94977	EXT				8				-
Plate 1	Unknown Group 1	C10	31	IL-12p70 (52)		1		Standard Curve Group 2	5PL		3.94977	EXT				8				-
Plate 1	Unknown Group 1	D10 E10 F10	32	IL-12p70 (52)		1		Standard Curve Group 2	5PL	4.74571		EXT	0	0	9		0	0	-		3
Plate 1	Unknown Group 1	D10	32	IL-12p70 (52)		1		Standard Curve Group 2	5PL		4.74571	EXT				9				-
Plate 1	Unknown Group 1	E10	32	IL-12p70 (52)		1		Standard Curve Group 2	5PL		4.74571	EXT				9				-
Plate 1	Unknown Group 1	F10	32	IL-12p70 (52)		1		Standard Curve Group 2	5PL		4.74571	EXT				9				-
Plate 1	Unknown Group 1	A11 G10 H10	33	IL-12p70 (52)		1		Standard Curve Group 2	5PL	4.48039		EXT	0.459536	0.102566	8.66667		0.0666173	0.57735	-		3
Plate 1	Unknown Group 1	A11	33	IL-12p70 (52)		1		Standard Curve Group 2	5PL		4.74571	EXT				9				-
Plate 1	Unknown Group 1	G10	33	IL-12p70 (52)		1		Standard Curve Group 2	5PL		3.94977	EXT				8				-
Plate 1	Unknown Group 1	H10	33	IL-12p70 (52)		1		Standard Curve Group 2	5PL		4.74571	EXT				9				-
Plate 1	Unknown Group 1	B11 C11 D11	34	IL-12p70 (52)		1		Standard Curve Group 2	5PL	4.21508		EXT	0.459536	0.109022	8.33333		0.069282	0.57735	-		3
Plate 1	Unknown Group 1	B11	34	IL-12p70 (52)		1		Standard Curve Group 2	5PL		3.94977	EXT				8				-
Plate 1	Unknown Group 1	C11	34	IL-12p70 (52)		1		Standard Curve Group 2	5PL		3.94977	EXT				8				-
Plate 1	Unknown Group 1	D11	34	IL-12p70 (52)		1		Standard Curve Group 2	5PL		4.74571	EXT				9				-
Plate 1	Unknown Group 1	E11 F11 G11	35	IL-12p70 (52)		1		Standard Curve Group 2	5PL	3.62934		BLOQ, EXT	1.30639	0.359953	9		0.111111	1	-		3
Plate 1	Unknown Group 1	E11	35	IL-12p70 (52)		1		Standard Curve Group 2	5PL		3.94977	EXT				8				-
Plate 1	Unknown Group 1	F11	35	IL-12p70 (52)		1		Standard Curve Group 2	5PL		2.19255	BLOQ				10				-
Plate 1	Unknown Group 1	G11	35	IL-12p70 (52)		1		Standard Curve Group 2	5PL		4.74571	EXT				9				-
Plate 1	Unknown Group 1	A12 B12 H11	36	IL-12p70 (52)		1		Standard Curve Group 2	5PL	4.48039		EXT	0.459536	0.102566	8.66667		0.0666173	0.57735	-		3
Plate 1	Unknown Group 1	A12	36	IL-12p70 (52)		1		Standard Curve Group 2	5PL		3.94977	EXT				8				-
Plate 1	Unknown Group 1	B12	36	IL-12p70 (52)		1		Standard Curve Group 2	5PL		4.74571	EXT				9				-
Plate 1	Unknown Group 1	H11	36	IL-12p70 (52)		1		Standard Curve Group 2	5PL		4.74571	EXT				9				-
Plate 1	Unknown Group 1	C12 D12 E12	37	IL-12p70 (52)		1		Standard Curve Group 2	5PL	4.21508		EXT	0.459536	0.109022	8.33333		0.069282	0.57735	-		3
Plate 1	Unknown Group 1	C12	37	IL-12p70 (52)		1		Standard Curve Group 2	5PL		3.94977	EXT				8				-
Plate 1	Unknown Group 1	D12	37	IL-12p70 (52)		1		Standard Curve Group 2	5PL		4.74571	EXT				9				-
Plate 1	Unknown Group 1	E12	37	IL-12p70 (52)		1		Standard Curve Group 2	5PL		3.94977	EXT				8				-
Plate 1	Unknown Group 1	F12 G12 H12	38	IL-12p70 (52)		1		Standard Curve Group 2	5PL	4.48039		EXT	0.459536	0.102566	8.66667		0.0666173	0.57735	-		3
Plate 1	Unknown Group 1	F12	38	IL-12p70 (52)		1		Standard Curve Group 2	5PL		3.94977	EXT				8				-
Plate 1	Unknown Group 1	G12	38	IL-12p70 (52)		1		Standard Curve Group 2	5PL		4.74571	EXT				9				-
Plate 1	Unknown Group 1	H12	38	IL-12p70 (52)		1		Standard Curve Group 2	5PL		4.74571	EXT				9				-
Curves
Group	Analyte	Fit	LLoQ	MDD	LoD	R Squared	Slope	Weighting	Equation
Standard Curve Group 2	IL-12p70 (52)	5PL	39.0625	1.76777	1.68844	0.998355	N/A	1/y^2	y = 9.49 + (42491.36 - 9.49)/((1 + (4270.70/x)^0.56))^2.65

## Sheet: IFNg (53)
File Name:	Untitled Test Results
Source File Name:	C:/Users/M220583/Desktop/HK_April14.xlsx
Executed By:
Executed On:
Instrument:	LX10010315403
File Last Modified:	Fri Apr 16 10:06:35 2021 GMT-0400
File Last Modified By:	M220583
Instrument SW Version:
Analysis SW Version:	Belysa 1.1.0
Printed By SW Version:	1.1.0
LLoQ Recovery Range	[70% 130%]
LLoQ CV Limit	20%
MDD Coefficient	2.5
Experiment Name:	Experiment 1
Experiment Description:
Experiment Created By:	M220583
Experiment Created On:	Fri Apr 16 09:59:03 2021 GMT-0400
Original Name	Current Name	ID	Units	Precision
Standards
Plate	Group	Location	Well ID	Analyte	Expected	Unk. Dilution	Sample ID	Standard	Fit	Avg. Result	Result	Message	Result SD	Result CV	Avg. MFI	MFI	MFI CV	MFI SD	Avg. Recovery	Recovery	n	Exclude	Exclude Reason
Plate 1	Standard Curve Group 2	A1 B1	39	IFNg (53)	0			Standard Curve Group 2	5PL	-		ND, EXT	-	-	19.5		0.0362619	0.707107	-		2
Plate 1	Standard Curve Group 2	A1	39	IFNg (53)	0			Standard Curve Group 2	5PL		-	ND				20				-
Plate 1	Standard Curve Group 2	B1	39	IFNg (53)	0			Standard Curve Group 2	5PL		-	EXT				19				-
Plate 1	Standard Curve Group 2	C1 D1	40	IFNg (53)	488.281			Standard Curve Group 2	5PL	502.103			37.4552	0.0745966	106.5		0.053116	5.65685	1.02831		2
Plate 1	Standard Curve Group 2	C1	40	IFNg (53)	488.281			Standard Curve Group 2	5PL		528.588					110.5				1.08255
Plate 1	Standard Curve Group 2	D1	40	IFNg (53)	488.281			Standard Curve Group 2	5PL		475.619					102.5				0.974067
Plate 1	Standard Curve Group 2	E1 F1	41	IFNg (53)	1953.12			Standard Curve Group 2	5PL	1935.17			16.7012	0.00863036	301.5		0.00703589	2.12132	0.990807		2
Plate 1	Standard Curve Group 2	E1	41	IFNg (53)	1953.12			Standard Curve Group 2	5PL		1923.36					300				0.98476
Plate 1	Standard Curve Group 2	F1	41	IFNg (53)	1953.12			Standard Curve Group 2	5PL		1946.98					303				0.996853
Plate 1	Standard Curve Group 2	G1 H1	42	IFNg (53)	7812.5			Standard Curve Group 2	5PL	7582.02			23.216	0.00306198	946.75		0.00261407	2.47487	0.970498		2
Plate 1	Standard Curve Group 2	G1	42	IFNg (53)	7812.5			Standard Curve Group 2	5PL		7598.44					948.5				0.9726
Plate 1	Standard Curve Group 2	H1	42	IFNg (53)	7812.5			Standard Curve Group 2	5PL		7565.6					945				0.968397
Plate 1	Standard Curve Group 2	A2 B2	43	IFNg (53)	31250			Standard Curve Group 2	5PL	32135.1			2015.76	0.0627276	3284		0.0542603	178.191	1.02832		2
Plate 1	Standard Curve Group 2	A2	43	IFNg (53)	31250			Standard Curve Group 2	5PL		33560.5					3410				1.07394
Plate 1	Standard Curve Group 2	B2	43	IFNg (53)	31250			Standard Curve Group 2	5PL		30709.8					3158				0.982712
Plate 1	Standard Curve Group 2	C2 D2	44	IFNg (53)	125000			Standard Curve Group 2	5PL	117209		EXT	15141.5	0.129183	4458.5		0.0848496	378.302	0.937675		2
Plate 1	Standard Curve Group 2	C2	44	IFNg (53)	125000			Standard Curve Group 2	5PL		127916	EXT				4726				1.02333
Plate 1	Standard Curve Group 2	D2	44	IFNg (53)	125000			Standard Curve Group 2	5PL		106503	EXT				4191				0.852022
Plate 1	Standard Curve Group 2	E2 F2	45	IFNg (53)	500000			Standard Curve Group 2	5PL	0			0	0	0		0	0	0		0	E2 F2
Plate 1	Standard Curve Group 2	E2	45	IFNg (53)	500000			Standard Curve Group 2	5PL		149069	EXT				5254.5				0.298138		TRUE
Plate 1	Standard Curve Group 2	F2	45	IFNg (53)	500000			Standard Curve Group 2	5PL		152231	EXT				5333.5				0.304462		TRUE
Unknowns
Plate	Group	Location	Well ID	Analyte	Expected	Unk. Dilution	Sample ID	Standard	Fit	Avg. Result	Result	Message	Result SD	Result CV	Avg. MFI	MFI	MFI CV	MFI SD	Avg. Recovery	Recovery	n	Exclude	Exclude Reason
Plate 1	Unknown Group 1	G2 H2	8	IFNg (53)		1		Standard Curve Group 2	5PL	4681.02			155.877	0.0332997	628.5		0.0281268	17.6777	-		2
Plate 1	Unknown Group 1	G2	8	IFNg (53)		1		Standard Curve Group 2	5PL		4791.24					641				-
Plate 1	Unknown Group 1	H2	8	IFNg (53)		1		Standard Curve Group 2	5PL		4570.8					616				-
Plate 1	Unknown Group 1	A3 B3	9	IFNg (53)		1		Standard Curve Group 2	5PL	26887.3			3315.93	0.123327	2813.5		0.106814	300.52	-		2
Plate 1	Unknown Group 1	A3	9	IFNg (53)		1		Standard Curve Group 2	5PL		29232					3026				-
Plate 1	Unknown Group 1	B3	9	IFNg (53)		1		Standard Curve Group 2	5PL		24542.5					2601				-
Plate 1	Unknown Group 1	C3	10	IFNg (53)		1		Standard Curve Group 2	5PL	-		ND	-	-	20		0	0	-		1
Plate 1	Unknown Group 1	C3	10	IFNg (53)		1		Standard Curve Group 2	5PL		-	ND				20				-
Plate 1	Unknown Group 1	D3	11	IFNg (53)		1		Standard Curve Group 2	5PL	-		ND	-	-	20		0	0	-		1
Plate 1	Unknown Group 1	D3	11	IFNg (53)		1		Standard Curve Group 2	5PL		-	ND				20				-
Plate 1	Unknown Group 1	E3	12	IFNg (53)		1		Standard Curve Group 2	5PL	-		ND	-	-	23		0	0	-		1
Plate 1	Unknown Group 1	E3	12	IFNg (53)		1		Standard Curve Group 2	5PL		-	ND				23				-
Plate 1	Unknown Group 1	F3	13	IFNg (53)		1		Standard Curve Group 2	5PL	-		ND	-	-	20		0	0	-		1
Plate 1	Unknown Group 1	F3	13	IFNg (53)		1		Standard Curve Group 2	5PL		-	ND				20				-
Plate 1	Unknown Group 1	G3	14	IFNg (53)		1		Standard Curve Group 2	5PL	-		ND	-	-	20		0	0	-		1
Plate 1	Unknown Group 1	G3	14	IFNg (53)		1		Standard Curve Group 2	5PL		-	ND				20				-
Plate 1	Unknown Group 1	A4 B4 C4	15	IFNg (53)		1		Standard Curve Group 2	5PL	-		ND	-	-	22.1667		0.0567657	1.25831	-		3
Plate 1	Unknown Group 1	A4	15	IFNg (53)		1		Standard Curve Group 2	5PL		-	ND				23.5				-
Plate 1	Unknown Group 1	B4	15	IFNg (53)		1		Standard Curve Group 2	5PL		-	ND				21				-
Plate 1	Unknown Group 1	C4	15	IFNg (53)		1		Standard Curve Group 2	5PL		-	ND				22				-
Plate 1	Unknown Group 1	D4 E4 F4	16	IFNg (53)		1		Standard Curve Group 2	5PL	-		EXT	-	-	18.6667		0.0309295	0.57735	-		3
Plate 1	Unknown Group 1	D4	16	IFNg (53)		1		Standard Curve Group 2	5PL		-	EXT				18				-
Plate 1	Unknown Group 1	E4	16	IFNg (53)		1		Standard Curve Group 2	5PL		-	EXT				19				-
Plate 1	Unknown Group 1	F4	16	IFNg (53)		1		Standard Curve Group 2	5PL		-	EXT				19				-
Plate 1	Unknown Group 1	A5 G4 H4	17	IFNg (53)		1		Standard Curve Group 2	5PL	-		ND, EXT	-	-	19.3333		0.0298629	0.57735	-		3
Plate 1	Unknown Group 1	A5	17	IFNg (53)		1		Standard Curve Group 2	5PL		-	EXT				19				-
Plate 1	Unknown Group 1	G4	17	IFNg (53)		1		Standard Curve Group 2	5PL		-	EXT				19				-
Plate 1	Unknown Group 1	H4	17	IFNg (53)		1		Standard Curve Group 2	5PL		-	ND				20				-
Plate 1	Unknown Group 1	B5 C5 D5	18	IFNg (53)		1		Standard Curve Group 2	5PL	-		ND, EXT	-	-	21.1667		0.0894316	1.89297	-		3
Plate 1	Unknown Group 1	B5	18	IFNg (53)		1		Standard Curve Group 2	5PL		-	ND				22				-
Plate 1	Unknown Group 1	C5	18	IFNg (53)		1		Standard Curve Group 2	5PL		-	ND				22.5				-
Plate 1	Unknown Group 1	D5	18	IFNg (53)		1		Standard Curve Group 2	5PL		-	EXT				19				-
Plate 1	Unknown Group 1	E5 F5 G5	19	IFNg (53)		1		Standard Curve Group 2	5PL	-		EXT	-	-	17.8333		0.0428278	0.763763	-		3
Plate 1	Unknown Group 1	E5	19	IFNg (53)		1		Standard Curve Group 2	5PL		-	EXT				17				-
Plate 1	Unknown Group 1	F5	19	IFNg (53)		1		Standard Curve Group 2	5PL		-	EXT				18				-
Plate 1	Unknown Group 1	G5	19	IFNg (53)		1		Standard Curve Group 2	5PL		-	EXT				18.5				-
Plate 1	Unknown Group 1	A6 B6 H5	20	IFNg (53)		1		Standard Curve Group 2	5PL	-		ND, EXT	-	-	20		0.05	1	-		3
Plate 1	Unknown Group 1	A6	20	IFNg (53)		1		Standard Curve Group 2	5PL		-	ND				21				-
Plate 1	Unknown Group 1	B6	20	IFNg (53)		1		Standard Curve Group 2	5PL		-	ND				20				-
Plate 1	Unknown Group 1	H5	20	IFNg (53)		1		Standard Curve Group 2	5PL		-	EXT				19				-
Plate 1	Unknown Group 1	C6 D6 E6	21	IFNg (53)		1		Standard Curve Group 2	5PL	-		ND, BLOQ	-	-	22.5		0.0666667	1.5	-		3
Plate 1	Unknown Group 1	C6	21	IFNg (53)		1		Standard Curve Group 2	5PL		-	ND				21				-
Plate 1	Unknown Group 1	D6	21	IFNg (53)		1		Standard Curve Group 2	5PL		-	ND				22.5				-
Plate 1	Unknown Group 1	E6	21	IFNg (53)		1		Standard Curve Group 2	5PL		16.6891	BLOQ				24				-
Plate 1	Unknown Group 1	F6 G6 H6	22	IFNg (53)		1		Standard Curve Group 2	5PL	97.3593		BLOQ	11.1293	0.114311	40.3333		0.0516116	2.08167	-		3
Plate 1	Unknown Group 1	F6	22	IFNg (53)		1		Standard Curve Group 2	5PL		84.8933	BLOQ				38				-
Plate 1	Unknown Group 1	G6	22	IFNg (53)		1		Standard Curve Group 2	5PL		100.888	BLOQ				41				-
Plate 1	Unknown Group 1	H6	22	IFNg (53)		1		Standard Curve Group 2	5PL		106.296	BLOQ				42				-
Plate 1	Unknown Group 1	A7 B7 C7	23	IFNg (53)		1		Standard Curve Group 2	5PL	37.9342		BLOQ	7.22791	0.190538	28.6667		0.0532858	1.52753	-		3
Plate 1	Unknown Group 1	A7	23	IFNg (53)		1		Standard Curve Group 2	5PL		30.0645	BLOQ				27				-
Plate 1	Unknown Group 1	B7	23	IFNg (53)		1		Standard Curve Group 2	5PL		44.2761	BLOQ				30				-
Plate 1	Unknown Group 1	C7	23	IFNg (53)		1		Standard Curve Group 2	5PL		39.4621	BLOQ				29				-
Plate 1	Unknown Group 1	D7 E7 F7	24	IFNg (53)		1		Standard Curve Group 2	5PL	24.0098		BLOQ	2.57717	0.107338	25.6667		0.0224942	0.57735	-		3
Plate 1	Unknown Group 1	D7	24	IFNg (53)		1		Standard Curve Group 2	5PL		25.4977	BLOQ				26				-
Plate 1	Unknown Group 1	E7	24	IFNg (53)		1		Standard Curve Group 2	5PL		21.0339	BLOQ				25				-
Plate 1	Unknown Group 1	F7	24	IFNg (53)		1		Standard Curve Group 2	5PL		25.4977	BLOQ				26				-
Plate 1	Unknown Group 1	A8 G7 H7	25	IFNg (53)		1		Standard Curve Group 2	5PL	-		EXT	-	-	18		0.0555556	1	-		3
Plate 1	Unknown Group 1	A8	25	IFNg (53)		1		Standard Curve Group 2	5PL		-	EXT				17				-
Plate 1	Unknown Group 1	G7	25	IFNg (53)		1		Standard Curve Group 2	5PL		-	EXT				19				-
Plate 1	Unknown Group 1	H7	25	IFNg (53)		1		Standard Curve Group 2	5PL		-	EXT				18				-
Plate 1	Unknown Group 1	B8 C8 D8	26	IFNg (53)		1		Standard Curve Group 2	5PL	48.3835		BLOQ	7.11438	0.147041	30.8333		0.0468122	1.44338	-		3
Plate 1	Unknown Group 1	B8	26	IFNg (53)		1		Standard Curve Group 2	5PL		56.5985	BLOQ				32.5				-
Plate 1	Unknown Group 1	C8	26	IFNg (53)		1		Standard Curve Group 2	5PL		44.2761	BLOQ				30				-
Plate 1	Unknown Group 1	D8	26	IFNg (53)		1		Standard Curve Group 2	5PL		44.2761	BLOQ				30				-
Plate 1	Unknown Group 1	E8 F8 G8	27	IFNg (53)		1		Standard Curve Group 2	5PL	-		EXT	-	-	16.1667		0.0643814	1.04083	-		3
Plate 1	Unknown Group 1	E8	27	IFNg (53)		1		Standard Curve Group 2	5PL		-	EXT				15				-
Plate 1	Unknown Group 1	F8	27	IFNg (53)		1		Standard Curve Group 2	5PL		-	EXT				17				-
Plate 1	Unknown Group 1	G8	27	IFNg (53)		1		Standard Curve Group 2	5PL		-	EXT				16.5				-
Plate 1	Unknown Group 1	A9 B9 H8	28	IFNg (53)		1		Standard Curve Group 2	5PL	-		EXT	-	-	17		0	0	-		3
Plate 1	Unknown Group 1	A9	28	IFNg (53)		1		Standard Curve Group 2	5PL		-	EXT				17				-
Plate 1	Unknown Group 1	B9	28	IFNg (53)		1		Standard Curve Group 2	5PL		-	EXT				17				-
Plate 1	Unknown Group 1	H8	28	IFNg (53)		1		Standard Curve Group 2	5PL		-	EXT				17				-
Plate 1	Unknown Group 1	C9 D9 E9	29	IFNg (53)		1		Standard Curve Group 2	5PL	-		EXT	-	-	17		0	0	-		3
Plate 1	Unknown Group 1	C9	29	IFNg (53)		1		Standard Curve Group 2	5PL		-	EXT				17				-
Plate 1	Unknown Group 1	D9	29	IFNg (53)		1		Standard Curve Group 2	5PL		-	EXT				17				-
Plate 1	Unknown Group 1	E9	29	IFNg (53)		1		Standard Curve Group 2	5PL		-	EXT				17				-
Plate 1	Unknown Group 1	F9 G9 H9	30	IFNg (53)		1		Standard Curve Group 2	5PL	-		EXT	-	-	16.6667		0.034641	0.57735	-		3
Plate 1	Unknown Group 1	F9	30	IFNg (53)		1		Standard Curve Group 2	5PL		-	EXT				17				-
Plate 1	Unknown Group 1	G9	30	IFNg (53)		1		Standard Curve Group 2	5PL		-	EXT				17				-
Plate 1	Unknown Group 1	H9	30	IFNg (53)		1		Standard Curve Group 2	5PL		-	EXT				16				-
Plate 1	Unknown Group 1	A10 B10 C10	31	IFNg (53)		1		Standard Curve Group 2	5PL	-		EXT	-	-	16.1667		0.0643814	1.04083	-		3
Plate 1	Unknown Group 1	A10	31	IFNg (53)		1		Standard Curve Group 2	5PL		-	EXT				16.5				-
Plate 1	Unknown Group 1	B10	31	IFNg (53)		1		Standard Curve Group 2	5PL		-	EXT				15				-
Plate 1	Unknown Group 1	C10	31	IFNg (53)		1		Standard Curve Group 2	5PL		-	EXT				17				-
Plate 1	Unknown Group 1	D10 E10 F10	32	IFNg (53)		1		Standard Curve Group 2	5PL	-		EXT	-	-	15.3333		0.0753066	1.1547	-		3
Plate 1	Unknown Group 1	D10	32	IFNg (53)		1		Standard Curve Group 2	5PL		-	EXT				16				-
Plate 1	Unknown Group 1	E10	32	IFNg (53)		1		Standard Curve Group 2	5PL		-	EXT				16				-
Plate 1	Unknown Group 1	F10	32	IFNg (53)		1		Standard Curve Group 2	5PL		-	EXT				14				-
Plate 1	Unknown Group 1	A11 G10 H10	33	IFNg (53)		1		Standard Curve Group 2	5PL	-		EXT	-	-	15.5		0.116308	1.80278	-		3
Plate 1	Unknown Group 1	A11	33	IFNg (53)		1		Standard Curve Group 2	5PL		-	EXT				16				-
Plate 1	Unknown Group 1	G10	33	IFNg (53)		1		Standard Curve Group 2	5PL		-	EXT				13.5				-
Plate 1	Unknown Group 1	H10	33	IFNg (53)		1		Standard Curve Group 2	5PL		-	EXT				17				-
Plate 1	Unknown Group 1	B11 C11 D11	34	IFNg (53)		1		Standard Curve Group 2	5PL	-		EXT	-	-	17.1667		0.016816	0.288675	-		3
Plate 1	Unknown Group 1	B11	34	IFNg (53)		1		Standard Curve Group 2	5PL		-	EXT				17				-
Plate 1	Unknown Group 1	C11	34	IFNg (53)		1		Standard Curve Group 2	5PL		-	EXT				17				-
Plate 1	Unknown Group 1	D11	34	IFNg (53)		1		Standard Curve Group 2	5PL		-	EXT				17.5				-
Plate 1	Unknown Group 1	E11 F11 G11	35	IFNg (53)		1		Standard Curve Group 2	5PL	-		ND	-	-	20.5		0.0422451	0.866025	-		3
Plate 1	Unknown Group 1	E11	35	IFNg (53)		1		Standard Curve Group 2	5PL		-	ND				20				-
Plate 1	Unknown Group 1	F11	35	IFNg (53)		1		Standard Curve Group 2	5PL		-	ND				21.5				-
Plate 1	Unknown Group 1	G11	35	IFNg (53)		1		Standard Curve Group 2	5PL		-	ND				20				-
Plate 1	Unknown Group 1	A12 B12 H11	36	IFNg (53)		1		Standard Curve Group 2	5PL	-		EXT	-	-	16		0.0625	1	-		3
Plate 1	Unknown Group 1	A12	36	IFNg (53)		1		Standard Curve Group 2	5PL		-	EXT				15				-
Plate 1	Unknown Group 1	B12	36	IFNg (53)		1		Standard Curve Group 2	5PL		-	EXT				17				-
Plate 1	Unknown Group 1	H11	36	IFNg (53)		1		Standard Curve Group 2	5PL		-	EXT				16				-
Plate 1	Unknown Group 1	C12 D12 E12	37	IFNg (53)		1		Standard Curve Group 2	5PL	-		EXT	-	-	17.1667		0.044491	0.763763	-		3
Plate 1	Unknown Group 1	C12	37	IFNg (53)		1		Standard Curve Group 2	5PL		-	EXT				18				-
Plate 1	Unknown Group 1	D12	37	IFNg (53)		1		Standard Curve Group 2	5PL		-	EXT				17				-
Plate 1	Unknown Group 1	E12	37	IFNg (53)		1		Standard Curve Group 2	5PL		-	EXT				16.5				-
Plate 1	Unknown Group 1	F12 G12 H12	38	IFNg (53)		1		Standard Curve Group 2	5PL	-		EXT	-	-	17		0	0	-		3
Plate 1	Unknown Group 1	F12	38	IFNg (53)		1		Standard Curve Group 2	5PL		-	EXT				17				-
Plate 1	Unknown Group 1	G12	38	IFNg (53)		1		Standard Curve Group 2	5PL		-	EXT				17				-
Plate 1	Unknown Group 1	H12	38	IFNg (53)		1		Standard Curve Group 2	5PL		-	EXT				17				-
Curves
Group	Analyte	Fit	LLoQ	MDD	LoD	R Squared	Slope	Weighting	Equation
Standard Curve Group 2	IFNg (53)	5PL	488.281	1.76777	14.9616	0.994678	N/A	1/y^2	y = 19.53 + (4425.28 - 19.53)/((1 + (45314.96/x)^18.51))^0.05

## Sheet: IL-8 (55)
File Name:	Untitled Test Results
Source File Name:	C:/Users/M220583/Desktop/HK_April14.xlsx
Executed By:
Executed On:
Instrument:	LX10010315403
File Last Modified:	Fri Apr 16 10:06:35 2021 GMT-0400
File Last Modified By:	M220583
Instrument SW Version:
Analysis SW Version:	Belysa 1.1.0
Printed By SW Version:	1.1.0
LLoQ Recovery Range	[70% 130%]
LLoQ CV Limit	20%
MDD Coefficient	2.5
Experiment Name:	Experiment 1
Experiment Description:
Experiment Created By:	M220583
Experiment Created On:	Fri Apr 16 09:59:03 2021 GMT-0400
Original Name	Current Name	ID	Units	Precision
Standards
Plate	Group	Location	Well ID	Analyte	Expected	Unk. Dilution	Sample ID	Standard	Fit	Avg. Result	Result	Message	Result SD	Result CV	Avg. MFI	MFI	MFI CV	MFI SD	Avg. Recovery	Recovery	n	Exclude	Exclude Reason
Plate 1	Standard Curve Group 2	A1 B1	39	IL-8 (55)	0			Standard Curve Group 2	5PL	-		ND, EXT	-	-	15.25		0.0231838	0.353553	-		2
Plate 1	Standard Curve Group 2	A1	39	IL-8 (55)	0			Standard Curve Group 2	5PL		-	ND				15.5				-
Plate 1	Standard Curve Group 2	B1	39	IL-8 (55)	0			Standard Curve Group 2	5PL		-	EXT				15				-
Plate 1	Standard Curve Group 2	C1 D1	40	IL-8 (55)	58.5938			Standard Curve Group 2	5PL	61.7387			1.11626	0.0180803	78		0.0181309	1.41421	1.05367		2
Plate 1	Standard Curve Group 2	C1	40	IL-8 (55)	58.5938			Standard Curve Group 2	5PL		62.528					79				1.06714
Plate 1	Standard Curve Group 2	D1	40	IL-8 (55)	58.5938			Standard Curve Group 2	5PL		60.9494					77				1.0402
Plate 1	Standard Curve Group 2	E1 F1	41	IL-8 (55)	234.375			Standard Curve Group 2	5PL	220.072			2.03743	0.00925804	321.5		0.010997	3.53553	0.938972		2
Plate 1	Standard Curve Group 2	E1	41	IL-8 (55)	234.375			Standard Curve Group 2	5PL		221.512					324				0.945119
Plate 1	Standard Curve Group 2	F1	41	IL-8 (55)	234.375			Standard Curve Group 2	5PL		218.631					319				0.932825
Plate 1	Standard Curve Group 2	G1 H1	42	IL-8 (55)	937.5			Standard Curve Group 2	5PL	982.32			0.620639	0.00063181	1940		0.000728976	1.41421	1.04781		2
Plate 1	Standard Curve Group 2	G1	42	IL-8 (55)	937.5			Standard Curve Group 2	5PL		981.881					1939				1.04734
Plate 1	Standard Curve Group 2	H1	42	IL-8 (55)	937.5			Standard Curve Group 2	5PL		982.759					1941				1.04828
Plate 1	Standard Curve Group 2	A2 B2	43	IL-8 (55)	3750			Standard Curve Group 2	5PL	3495.52			335.375	0.0959443	5269.25		0.0279796	147.432	0.932138		2
Plate 1	Standard Curve Group 2	A2	43	IL-8 (55)	3750			Standard Curve Group 2	5PL		3732.66					5373.5				0.995377
Plate 1	Standard Curve Group 2	B2	43	IL-8 (55)	3750			Standard Curve Group 2	5PL		3258.37					5165				0.868899
Plate 1	Standard Curve Group 2	C2 D2	44	IL-8 (55)	15000			Standard Curve Group 2	5PL	13668.4		EXT	1874.7	0.137156	6002.75		0.070266	421.789	0.911223		2
Plate 1	Standard Curve Group 2	C2	44	IL-8 (55)	15000			Standard Curve Group 2	5PL		14994	EXT				6301				0.999597
Plate 1	Standard Curve Group 2	D2	44	IL-8 (55)	15000			Standard Curve Group 2	5PL		12342.7	EXT				5704.5				0.822849
Plate 1	Standard Curve Group 2	E2 F2	45	IL-8 (55)	60000			Standard Curve Group 2	5PL	0			0	0	0		0	0	0		0	E2 F2
Plate 1	Standard Curve Group 2	E2	45	IL-8 (55)	60000			Standard Curve Group 2	5PL		17909.6	EXT				6957				0.298494		TRUE
Plate 1	Standard Curve Group 2	F2	45	IL-8 (55)	60000			Standard Curve Group 2	5PL		15256.2	EXT				6360				0.25427		TRUE
Unknowns
Plate	Group	Location	Well ID	Analyte	Expected	Unk. Dilution	Sample ID	Standard	Fit	Avg. Result	Result	Message	Result SD	Result CV	Avg. MFI	MFI	MFI CV	MFI SD	Avg. Recovery	Recovery	n	Exclude	Exclude Reason
Plate 1	Unknown Group 1	G2 H2	8	IL-8 (55)		1		Standard Curve Group 2	5PL	778.875			10.6378	0.013658	1477		0.0162773	24.0416	-		2
Plate 1	Unknown Group 1	G2	8	IL-8 (55)		1		Standard Curve Group 2	5PL		771.353					1460				-
Plate 1	Unknown Group 1	H2	8	IL-8 (55)		1		Standard Curve Group 2	5PL		786.397					1494				-
Plate 1	Unknown Group 1	A3 B3	9	IL-8 (55)		1		Standard Curve Group 2	5PL	2910.26			295.11	0.101404	4933		0.0437194	215.668	-		2
Plate 1	Unknown Group 1	A3	9	IL-8 (55)		1		Standard Curve Group 2	5PL		3118.93					5085.5				-
Plate 1	Unknown Group 1	B3	9	IL-8 (55)		1		Standard Curve Group 2	5PL		2701.58					4780.5				-
Plate 1	Unknown Group 1	C3	10	IL-8 (55)		1		Standard Curve Group 2	5PL	32.9937		BLOQ	0	0	44		0	0	-		1
Plate 1	Unknown Group 1	C3	10	IL-8 (55)		1		Standard Curve Group 2	5PL		32.9937	BLOQ				44				-
Plate 1	Unknown Group 1	D3	11	IL-8 (55)		1		Standard Curve Group 2	5PL	50.4191		BLOQ	0	0	64		0	0	-		1
Plate 1	Unknown Group 1	D3	11	IL-8 (55)		1		Standard Curve Group 2	5PL		50.4191	BLOQ				64				-
Plate 1	Unknown Group 1	E3	12	IL-8 (55)		1		Standard Curve Group 2	5PL	25.384		BLOQ	0	0	36		0	0	-		1
Plate 1	Unknown Group 1	E3	12	IL-8 (55)		1		Standard Curve Group 2	5PL		25.384	BLOQ				36				-
Plate 1	Unknown Group 1	F3	13	IL-8 (55)		1		Standard Curve Group 2	5PL	99.13			0	0	128.5		0	0	-		1
Plate 1	Unknown Group 1	F3	13	IL-8 (55)		1		Standard Curve Group 2	5PL		99.13					128.5				-
Plate 1	Unknown Group 1	G3	14	IL-8 (55)		1		Standard Curve Group 2	5PL	74.0769			0	0	94		0	0	-		1
Plate 1	Unknown Group 1	G3	14	IL-8 (55)		1		Standard Curve Group 2	5PL		74.0769					94				-
Plate 1	Unknown Group 1	A4 B4 C4	15	IL-8 (55)		1		Standard Curve Group 2	5PL	55.0641		BLOQ	2.04559	0.0371492	69.6667		0.0361236	2.51661	-		3
Plate 1	Unknown Group 1	A4	15	IL-8 (55)		1		Standard Curve Group 2	5PL		55.3409	BLOQ				70				-
Plate 1	Unknown Group 1	B4	15	IL-8 (55)		1		Standard Curve Group 2	5PL		56.9572	BLOQ				72				-
Plate 1	Unknown Group 1	C4	15	IL-8 (55)		1		Standard Curve Group 2	5PL		52.8942	BLOQ				67				-
Plate 1	Unknown Group 1	D4 E4 F4	16	IL-8 (55)		1		Standard Curve Group 2	5PL	77.3147			3.58134	0.0463216	98.3333		0.0488594	4.80451	-		3
Plate 1	Unknown Group 1	D4	16	IL-8 (55)		1		Standard Curve Group 2	5PL		81.1615					103.5				-
Plate 1	Unknown Group 1	E4	16	IL-8 (55)		1		Standard Curve Group 2	5PL		74.0769					94				-
Plate 1	Unknown Group 1	F4	16	IL-8 (55)		1		Standard Curve Group 2	5PL		76.7058					97.5				-
Plate 1	Unknown Group 1	A5 G4 H4	17	IL-8 (55)		1		Standard Curve Group 2	5PL	65.3808			3.58041	0.0547624	82.6667		0.0558726	4.6188	-		3
Plate 1	Unknown Group 1	A5	17	IL-8 (55)		1		Standard Curve Group 2	5PL		63.3136					80				-
Plate 1	Unknown Group 1	G4	17	IL-8 (55)		1		Standard Curve Group 2	5PL		63.3136					80				-
Plate 1	Unknown Group 1	H4	17	IL-8 (55)		1		Standard Curve Group 2	5PL		69.5151					88				-
Plate 1	Unknown Group 1	B5 C5 D5	18	IL-8 (55)		1		Standard Curve Group 2	5PL	51.7909		BLOQ	2.07713	0.0401061	65.6667		0.038324	2.51661	-		3
Plate 1	Unknown Group 1	B5	18	IL-8 (55)		1		Standard Curve Group 2	5PL		49.5873	BLOQ				63				-
Plate 1	Unknown Group 1	C5	18	IL-8 (55)		1		Standard Curve Group 2	5PL		53.7129	BLOQ				68				-
Plate 1	Unknown Group 1	D5	18	IL-8 (55)		1		Standard Curve Group 2	5PL		52.0724	BLOQ				66				-
Plate 1	Unknown Group 1	E5 F5 G5	19	IL-8 (55)		1		Standard Curve Group 2	5PL	54.386		BLOQ	2.09375	0.038498	68.8333		0.0372756	2.5658	-		3
Plate 1	Unknown Group 1	E5	19	IL-8 (55)		1		Standard Curve Group 2	5PL		52.0724	BLOQ				66				-
Plate 1	Unknown Group 1	F5	19	IL-8 (55)		1		Standard Curve Group 2	5PL		54.9351	BLOQ				69.5				-
Plate 1	Unknown Group 1	G5	19	IL-8 (55)		1		Standard Curve Group 2	5PL		56.1505	BLOQ				71				-
Plate 1	Unknown Group 1	A6 B6 H5	20	IL-8 (55)		1		Standard Curve Group 2	5PL	78.9244			4.02653	0.0510175	100.5		0.0538142	5.40833	-		3
Plate 1	Unknown Group 1	A6	20	IL-8 (55)		1		Standard Curve Group 2	5PL		82.2659					105				-
Plate 1	Unknown Group 1	B6	20	IL-8 (55)		1		Standard Curve Group 2	5PL		80.0534					102				-
Plate 1	Unknown Group 1	H5	20	IL-8 (55)		1		Standard Curve Group 2	5PL		74.4538					94.5				-
Plate 1	Unknown Group 1	C6 D6 E6	21	IL-8 (55)		1		Standard Curve Group 2	5PL	78.7758			6.31695	0.080189	100.333		0.0847665	8.5049	-		3
Plate 1	Unknown Group 1	C6	21	IL-8 (55)		1		Standard Curve Group 2	5PL		85.1931					109				-
Plate 1	Unknown Group 1	D6	21	IL-8 (55)		1		Standard Curve Group 2	5PL		78.5699					100				-
Plate 1	Unknown Group 1	E6	21	IL-8 (55)		1		Standard Curve Group 2	5PL		72.5642					92				-
Plate 1	Unknown Group 1	F6 G6 H6	22	IL-8 (55)		1		Standard Curve Group 2	5PL	79.4297			2.47184	0.0311199	101.167		0.0329077	3.32916	-		3
Plate 1	Unknown Group 1	F6	22	IL-8 (55)		1		Standard Curve Group 2	5PL		80.0534					102				-
Plate 1	Unknown Group 1	G6	22	IL-8 (55)		1		Standard Curve Group 2	5PL		81.53					104				-
Plate 1	Unknown Group 1	H6	22	IL-8 (55)		1		Standard Curve Group 2	5PL		76.7058					97.5				-
Plate 1	Unknown Group 1	A7 B7 C7	23	IL-8 (55)		1		Standard Curve Group 2	5PL	80.7773			3.85003	0.0476623	103		0.0504481	5.19615	-		3
Plate 1	Unknown Group 1	A7	23	IL-8 (55)		1		Standard Curve Group 2	5PL		76.3316					97				-
Plate 1	Unknown Group 1	B7	23	IL-8 (55)		1		Standard Curve Group 2	5PL		83.0001					106				-
Plate 1	Unknown Group 1	C7	23	IL-8 (55)		1		Standard Curve Group 2	5PL		83.0001					106				-
Plate 1	Unknown Group 1	D7 E7 F7	24	IL-8 (55)		1		Standard Curve Group 2	5PL	81.0272			3.33879	0.0412058	103.333		0.0439053	4.53689	-		3
Plate 1	Unknown Group 1	D7	24	IL-8 (55)		1		Standard Curve Group 2	5PL		84.8286					108.5				-
Plate 1	Unknown Group 1	E7	24	IL-8 (55)		1		Standard Curve Group 2	5PL		78.5699					100				-
Plate 1	Unknown Group 1	F7	24	IL-8 (55)		1		Standard Curve Group 2	5PL		79.6832					101.5				-
Plate 1	Unknown Group 1	A8 G7 H7	25	IL-8 (55)		1		Standard Curve Group 2	5PL	63.8248			2.95488	0.0462968	80.6667		0.0469331	3.78594	-		3
Plate 1	Unknown Group 1	A8	25	IL-8 (55)		1		Standard Curve Group 2	5PL		67.2063					85				-
Plate 1	Unknown Group 1	G7	25	IL-8 (55)		1		Standard Curve Group 2	5PL		62.528					79				-
Plate 1	Unknown Group 1	H7	25	IL-8 (55)		1		Standard Curve Group 2	5PL		61.74					78				-
Plate 1	Unknown Group 1	B8 C8 D8	26	IL-8 (55)		1		Standard Curve Group 2	5PL	89.6524			11.5415	0.128736	115.333		0.137731	15.885	-		3
Plate 1	Unknown Group 1	B8	26	IL-8 (55)		1		Standard Curve Group 2	5PL		95.9593					124				-
Plate 1	Unknown Group 1	C8	26	IL-8 (55)		1		Standard Curve Group 2	5PL		96.6661					125				-
Plate 1	Unknown Group 1	D8	26	IL-8 (55)		1		Standard Curve Group 2	5PL		76.3316					97				-
Plate 1	Unknown Group 1	E8 F8 G8	27	IL-8 (55)		1		Standard Curve Group 2	5PL	12.2344		BLOQ	1.81442	0.148305	23.6667		0.0645433	1.52753	-		3
Plate 1	Unknown Group 1	E8	27	IL-8 (55)		1		Standard Curve Group 2	5PL		10.2487	BLOQ				22				-
Plate 1	Unknown Group 1	F8	27	IL-8 (55)		1		Standard Curve Group 2	5PL		12.6485	BLOQ				24				-
Plate 1	Unknown Group 1	G8	27	IL-8 (55)		1		Standard Curve Group 2	5PL		13.8059	BLOQ				25				-
Plate 1	Unknown Group 1	A9 B9 H8	28	IL-8 (55)		1		Standard Curve Group 2	5PL	10.0351		BLOQ	0.950476	0.0947149	21.8333		0.0349815	0.763763	-		3
Plate 1	Unknown Group 1	A9	28	IL-8 (55)		1		Standard Curve Group 2	5PL		10.8607	BLOQ				22.5				-
Plate 1	Unknown Group 1	B9	28	IL-8 (55)		1		Standard Curve Group 2	5PL		8.99604	BLOQ				21				-
Plate 1	Unknown Group 1	H8	28	IL-8 (55)		1		Standard Curve Group 2	5PL		10.2487	BLOQ				22				-
Plate 1	Unknown Group 1	C9 D9 E9	29	IL-8 (55)		1		Standard Curve Group 2	5PL	8.30084		BLOQ	2.31807	0.279258	20.5		0.0879403	1.80278	-		3
Plate 1	Unknown Group 1	C9	29	IL-8 (55)		1		Standard Curve Group 2	5PL		10.8607	BLOQ				22.5				-
Plate 1	Unknown Group 1	D9	29	IL-8 (55)		1		Standard Curve Group 2	5PL		7.69834	BLOQ				20				-
Plate 1	Unknown Group 1	E9	29	IL-8 (55)		1		Standard Curve Group 2	5PL		6.3435	BLOQ				19				-
Plate 1	Unknown Group 1	F9 G9 H9	30	IL-8 (55)		1		Standard Curve Group 2	5PL	5.32529		BLOQ	2.19571	0.412318	18.3333		0.0833196	1.52753	-		3
Plate 1	Unknown Group 1	F9	30	IL-8 (55)		1		Standard Curve Group 2	5PL		4.91184	BLOQ				18				-
Plate 1	Unknown Group 1	G9	30	IL-8 (55)		1		Standard Curve Group 2	5PL		7.69834	BLOQ				20				-
Plate 1	Unknown Group 1	H9	30	IL-8 (55)		1		Standard Curve Group 2	5PL		3.3657	BLOQ				17				-
Plate 1	Unknown Group 1	A10 B10 C10	31	IL-8 (55)		1		Standard Curve Group 2	5PL	3.77162		BLOQ	2.39487	0.634972	17.3333		0.0881265	1.52753	-		3
Plate 1	Unknown Group 1	A10	31	IL-8 (55)		1		Standard Curve Group 2	5PL		3.3657	BLOQ				17				-
Plate 1	Unknown Group 1	B10	31	IL-8 (55)		1		Standard Curve Group 2	5PL		1.60565	BLOQ				16				-
Plate 1	Unknown Group 1	C10	31	IL-8 (55)		1		Standard Curve Group 2	5PL		6.3435	BLOQ				19				-
Plate 1	Unknown Group 1	D10 E10 F10	32	IL-8 (55)		1		Standard Curve Group 2	5PL	10.6311		BLOQ	1.85604	0.174586	22.3333		0.0683967	1.52753	-		3
Plate 1	Unknown Group 1	D10	32	IL-8 (55)		1		Standard Curve Group 2	5PL		8.99604	BLOQ				21				-
Plate 1	Unknown Group 1	E10	32	IL-8 (55)		1		Standard Curve Group 2	5PL		12.6485	BLOQ				24				-
Plate 1	Unknown Group 1	F10	32	IL-8 (55)		1		Standard Curve Group 2	5PL		10.2487	BLOQ				22				-
Plate 1	Unknown Group 1	A11 G10 H10	33	IL-8 (55)		1		Standard Curve Group 2	5PL	55.4755		BLOQ	0.618808	0.0111546	70.1667		0.010885	0.763763	-		3
Plate 1	Unknown Group 1	A11	33	IL-8 (55)		1		Standard Curve Group 2	5PL		54.9351	BLOQ				69.5				-
Plate 1	Unknown Group 1	G10	33	IL-8 (55)		1		Standard Curve Group 2	5PL		55.3409	BLOQ				70				-
Plate 1	Unknown Group 1	H10	33	IL-8 (55)		1		Standard Curve Group 2	5PL		56.1505	BLOQ				71				-
Plate 1	Unknown Group 1	B11 C11 D11	34	IL-8 (55)		1		Standard Curve Group 2	5PL	67.4592			1.94187	0.0287858	85.3333		0.0294915	2.51661	-		3
Plate 1	Unknown Group 1	B11	34	IL-8 (55)		1		Standard Curve Group 2	5PL		65.6561					83				-
Plate 1	Unknown Group 1	C11	34	IL-8 (55)		1		Standard Curve Group 2	5PL		69.5151					88				-
Plate 1	Unknown Group 1	D11	34	IL-8 (55)		1		Standard Curve Group 2	5PL		67.2063					85				-
Plate 1	Unknown Group 1	E11 F11 G11	35	IL-8 (55)		1		Standard Curve Group 2	5PL	56.4003		BLOQ	3.63747	0.0644937	71.3333		0.0632138	4.50925	-		3
Plate 1	Unknown Group 1	E11	35	IL-8 (55)		1		Standard Curve Group 2	5PL		52.8942	BLOQ				67				-
Plate 1	Unknown Group 1	F11	35	IL-8 (55)		1		Standard Curve Group 2	5PL		60.1563					76				-
Plate 1	Unknown Group 1	G11	35	IL-8 (55)		1		Standard Curve Group 2	5PL		56.1505	BLOQ				71				-
Plate 1	Unknown Group 1	A12 B12 H11	36	IL-8 (55)		1		Standard Curve Group 2	5PL	57.7528		BLOQ	2.40768	0.0416894	73		0.0410959	3	-		3
Plate 1	Unknown Group 1	A12	36	IL-8 (55)		1		Standard Curve Group 2	5PL		57.7611	BLOQ				73				-
Plate 1	Unknown Group 1	B12	36	IL-8 (55)		1		Standard Curve Group 2	5PL		55.3409	BLOQ				70				-
Plate 1	Unknown Group 1	H11	36	IL-8 (55)		1		Standard Curve Group 2	5PL		60.1563					76				-
Plate 1	Unknown Group 1	C12 D12 E12	37	IL-8 (55)		1		Standard Curve Group 2	5PL	60.4103		BLOQ	2.78498	0.046101	76.3333		0.0460072	3.51188	-		3
Plate 1	Unknown Group 1	C12	37	IL-8 (55)		1		Standard Curve Group 2	5PL		60.1563					76				-
Plate 1	Unknown Group 1	D12	37	IL-8 (55)		1		Standard Curve Group 2	5PL		57.7611	BLOQ				73				-
Plate 1	Unknown Group 1	E12	37	IL-8 (55)		1		Standard Curve Group 2	5PL		63.3136					80				-
Plate 1	Unknown Group 1	F12 G12 H12	38	IL-8 (55)		1		Standard Curve Group 2	5PL	53.9827		BLOQ	1.24547	0.0230717	68.3333		0.022354	1.52753	-		3
Plate 1	Unknown Group 1	F12	38	IL-8 (55)		1		Standard Curve Group 2	5PL		55.3409	BLOQ				70				-
Plate 1	Unknown Group 1	G12	38	IL-8 (55)		1		Standard Curve Group 2	5PL		53.7129	BLOQ				68				-
Plate 1	Unknown Group 1	H12	38	IL-8 (55)		1		Standard Curve Group 2	5PL		52.8942	BLOQ				67				-
Curves
Group	Analyte	Fit	LLoQ	MDD	LoD	R Squared	Slope	Weighting	Equation
Standard Curve Group 2	IL-8 (55)	5PL	58.5938	0.883883	0.800616	0.996261	N/A	1/y^2	y = 15.34 + (5891.27 - 15.34)/((1 + (2345.69/x)^3.00))^0.42

## Sheet: IL-10 (67)
File Name:	Untitled Test Results
Source File Name:	C:/Users/M220583/Desktop/HK_April14.xlsx
Executed By:
Executed On:
Instrument:	LX10010315403
File Last Modified:	Fri Apr 16 10:06:35 2021 GMT-0400
File Last Modified By:	M220583
Instrument SW Version:
Analysis SW Version:	Belysa 1.1.0
Printed By SW Version:	1.1.0
LLoQ Recovery Range	[70% 130%]
LLoQ CV Limit	20%
MDD Coefficient	2.5
Experiment Name:	Experiment 1
Experiment Description:
Experiment Created By:	M220583
Experiment Created On:	Fri Apr 16 09:59:03 2021 GMT-0400
Original Name	Current Name	ID	Units	Precision
Standards
Plate	Group	Location	Well ID	Analyte	Expected	Unk. Dilution	Sample ID	Standard	Fit	Avg. Result	Result	Message	Result SD	Result CV	Avg. MFI	MFI	MFI CV	MFI SD	Avg. Recovery	Recovery	n	Exclude	Exclude Reason
Plate 1	Standard Curve Group 2	A1 B1	39	IL-10 (67)	0			Standard Curve Group 2	5PL	-		ND, EXT	-	-	18.5		0.038222	0.707107	-		2
Plate 1	Standard Curve Group 2	A1	39	IL-10 (67)	0			Standard Curve Group 2	5PL		-	EXT				18				-
Plate 1	Standard Curve Group 2	B1	39	IL-10 (67)	0			Standard Curve Group 2	5PL		-	ND				19				-
Plate 1	Standard Curve Group 2	C1 D1	40	IL-10 (67)	48.8281			Standard Curve Group 2	5PL	53.2171			1.04738	0.0196813	37.25		0.00949137	0.353553	1.08989		2
Plate 1	Standard Curve Group 2	C1	40	IL-10 (67)	48.8281			Standard Curve Group 2	5PL		53.9577					37.5				1.10505
Plate 1	Standard Curve Group 2	D1	40	IL-10 (67)	48.8281			Standard Curve Group 2	5PL		52.4765					37				1.07472
Plate 1	Standard Curve Group 2	E1 F1	41	IL-10 (67)	195.312			Standard Curve Group 2	5PL	190.64			6.55573	0.0343881	82.5		0.025713	2.12132	0.976075		2
Plate 1	Standard Curve Group 2	E1	41	IL-10 (67)	195.312			Standard Curve Group 2	5PL		186.004					81				0.952341
Plate 1	Standard Curve Group 2	F1	41	IL-10 (67)	195.312			Standard Curve Group 2	5PL		195.275					84				0.999809
Plate 1	Standard Curve Group 2	G1 H1	42	IL-10 (67)	781.25			Standard Curve Group 2	5PL	749.9			35.2555	0.0470136	256.5		0.0413513	10.6066	0.959872		2
Plate 1	Standard Curve Group 2	G1	42	IL-10 (67)	781.25			Standard Curve Group 2	5PL		724.971					249				0.927963
Plate 1	Standard Curve Group 2	H1	42	IL-10 (67)	781.25			Standard Curve Group 2	5PL		774.83					264				0.991782
Plate 1	Standard Curve Group 2	A2 B2	43	IL-10 (67)	3125			Standard Curve Group 2	5PL	3379.26			120.045	0.0355242	936.5		0.0279369	26.163	1.08136		2
Plate 1	Standard Curve Group 2	A2	43	IL-10 (67)	3125			Standard Curve Group 2	5PL		3464.14					955				1.10852
Plate 1	Standard Curve Group 2	B2	43	IL-10 (67)	3125			Standard Curve Group 2	5PL		3294.37					918				1.0542
Plate 1	Standard Curve Group 2	C2 D2	44	IL-10 (67)	12500			Standard Curve Group 2	5PL	10748.2			0	0	1947		0	0	0.859859		1	D2
Plate 1	Standard Curve Group 2	C2	44	IL-10 (67)	12500			Standard Curve Group 2	5PL		10748.2					1947				0.859859
Plate 1	Standard Curve Group 2	D2	44	IL-10 (67)	12500			Standard Curve Group 2	5PL		8014.1					1683				0.641128		TRUE
Plate 1	Standard Curve Group 2	E2 F2	45	IL-10 (67)	50000			Standard Curve Group 2	5PL	47866.1		EXT	6949.44	0.145185	2820.25		0.0871269	245.72	0.957322		2
Plate 1	Standard Curve Group 2	E2	45	IL-10 (67)	50000			Standard Curve Group 2	5PL		52780.1	EXT				2994				1.0556
Plate 1	Standard Curve Group 2	F2	45	IL-10 (67)	50000			Standard Curve Group 2	5PL		42952.1	EXT				2646.5				0.859042
Unknowns
Plate	Group	Location	Well ID	Analyte	Expected	Unk. Dilution	Sample ID	Standard	Fit	Avg. Result	Result	Message	Result SD	Result CV	Avg. MFI	MFI	MFI CV	MFI SD	Avg. Recovery	Recovery	n	Exclude	Exclude Reason
Plate 1	Unknown Group 1	G2 H2	8	IL-10 (67)		1		Standard Curve Group 2	5PL	550.204			1.14882	0.00208798	195.75		0.00180615	0.353553	-		2
Plate 1	Unknown Group 1	G2	8	IL-10 (67)		1		Standard Curve Group 2	5PL		551.016					196				-
Plate 1	Unknown Group 1	H2	8	IL-10 (67)		1		Standard Curve Group 2	5PL		549.392					195.5				-
Plate 1	Unknown Group 1	A3 B3	9	IL-10 (67)		1		Standard Curve Group 2	5PL	2864.7			263.637	0.0920295	820		0.0750223	61.5183	-		2
Plate 1	Unknown Group 1	A3	9	IL-10 (67)		1		Standard Curve Group 2	5PL		3051.12					863.5				-
Plate 1	Unknown Group 1	B3	9	IL-10 (67)		1		Standard Curve Group 2	5PL		2678.28					776.5				-
Plate 1	Unknown Group 1	C3	10	IL-10 (67)		1		Standard Curve Group 2	5PL	-		ND	-	-	19.5		0	0	-		1
Plate 1	Unknown Group 1	C3	10	IL-10 (67)		1		Standard Curve Group 2	5PL		-	ND				19.5				-
Plate 1	Unknown Group 1	D3	11	IL-10 (67)		1		Standard Curve Group 2	5PL	-		EXT	-	-	18.5		0	0	-		1
Plate 1	Unknown Group 1	D3	11	IL-10 (67)		1		Standard Curve Group 2	5PL		-	EXT				18.5				-
Plate 1	Unknown Group 1	E3	12	IL-10 (67)		1		Standard Curve Group 2	5PL	-		ND	-	-	19		0	0	-		1
Plate 1	Unknown Group 1	E3	12	IL-10 (67)		1		Standard Curve Group 2	5PL		-	ND				19				-
Plate 1	Unknown Group 1	F3	13	IL-10 (67)		1		Standard Curve Group 2	5PL	11.7367		BLOQ	0	0	23		0	0	-		1
Plate 1	Unknown Group 1	F3	13	IL-10 (67)		1		Standard Curve Group 2	5PL		11.7367	BLOQ				23				-
Plate 1	Unknown Group 1	G3	14	IL-10 (67)		1		Standard Curve Group 2	5PL	-		EXT	-	-	18		0	0	-		1
Plate 1	Unknown Group 1	G3	14	IL-10 (67)		1		Standard Curve Group 2	5PL		-	EXT				18				-
Plate 1	Unknown Group 1	A4 B4 C4	15	IL-10 (67)		1		Standard Curve Group 2	5PL	-		ND, EXT	-	-	18.6667		0.0818317	1.52753	-		3
Plate 1	Unknown Group 1	A4	15	IL-10 (67)		1		Standard Curve Group 2	5PL		-	ND				19				-
Plate 1	Unknown Group 1	B4	15	IL-10 (67)		1		Standard Curve Group 2	5PL		-	ND				20				-
Plate 1	Unknown Group 1	C4	15	IL-10 (67)		1		Standard Curve Group 2	5PL		-	EXT				17				-
Plate 1	Unknown Group 1	D4 E4 F4	16	IL-10 (67)		1		Standard Curve Group 2	5PL	-		EXT	-	-	16.3333		0.035348	0.57735	-		3
Plate 1	Unknown Group 1	D4	16	IL-10 (67)		1		Standard Curve Group 2	5PL		-	EXT				16				-
Plate 1	Unknown Group 1	E4	16	IL-10 (67)		1		Standard Curve Group 2	5PL		-	EXT				16				-
Plate 1	Unknown Group 1	F4	16	IL-10 (67)		1		Standard Curve Group 2	5PL		-	EXT				17				-
Plate 1	Unknown Group 1	A5 G4 H4	17	IL-10 (67)		1		Standard Curve Group 2	5PL	-		EXT	-	-	17.1667		0.060631	1.04083	-		3
Plate 1	Unknown Group 1	A5	17	IL-10 (67)		1		Standard Curve Group 2	5PL		-	EXT				17.5				-
Plate 1	Unknown Group 1	G4	17	IL-10 (67)		1		Standard Curve Group 2	5PL		-	EXT				16				-
Plate 1	Unknown Group 1	H4	17	IL-10 (67)		1		Standard Curve Group 2	5PL		-	EXT				18				-
Plate 1	Unknown Group 1	B5 C5 D5	18	IL-10 (67)		1		Standard Curve Group 2	5PL	-		EXT	-	-	18.1667		0.0158904	0.288675	-		3
Plate 1	Unknown Group 1	B5	18	IL-10 (67)		1		Standard Curve Group 2	5PL		-	EXT				18				-
Plate 1	Unknown Group 1	C5	18	IL-10 (67)		1		Standard Curve Group 2	5PL		-	EXT				18				-
Plate 1	Unknown Group 1	D5	18	IL-10 (67)		1		Standard Curve Group 2	5PL		-	EXT				18.5				-
Plate 1	Unknown Group 1	E5 F5 G5	19	IL-10 (67)		1		Standard Curve Group 2	5PL	-		EXT	-	-	17.3333		0.0333087	0.57735	-		3
Plate 1	Unknown Group 1	E5	19	IL-10 (67)		1		Standard Curve Group 2	5PL		-	EXT				17				-
Plate 1	Unknown Group 1	F5	19	IL-10 (67)		1		Standard Curve Group 2	5PL		-	EXT				17				-
Plate 1	Unknown Group 1	G5	19	IL-10 (67)		1		Standard Curve Group 2	5PL		-	EXT				18				-
Plate 1	Unknown Group 1	A6 B6 H5	20	IL-10 (67)		1		Standard Curve Group 2	5PL	-		EXT	-	-	16.3333		0.035348	0.57735	-		3
Plate 1	Unknown Group 1	A6	20	IL-10 (67)		1		Standard Curve Group 2	5PL		-	EXT				16				-
Plate 1	Unknown Group 1	B6	20	IL-10 (67)		1		Standard Curve Group 2	5PL		-	EXT				16				-
Plate 1	Unknown Group 1	H5	20	IL-10 (67)		1		Standard Curve Group 2	5PL		-	EXT				17				-
Plate 1	Unknown Group 1	C6 D6 E6	21	IL-10 (67)		1		Standard Curve Group 2	5PL	-		EXT	-	-	17.8333		0.0428278	0.763763	-		3
Plate 1	Unknown Group 1	C6	21	IL-10 (67)		1		Standard Curve Group 2	5PL		-	EXT				18				-
Plate 1	Unknown Group 1	D6	21	IL-10 (67)		1		Standard Curve Group 2	5PL		-	EXT				17				-
Plate 1	Unknown Group 1	E6	21	IL-10 (67)		1		Standard Curve Group 2	5PL		-	EXT				18.5				-
Plate 1	Unknown Group 1	F6 G6 H6	22	IL-10 (67)		1		Standard Curve Group 2	5PL	-		EXT	-	-	16.6667		0.034641	0.57735	-		3
Plate 1	Unknown Group 1	F6	22	IL-10 (67)		1		Standard Curve Group 2	5PL		-	EXT				17				-
Plate 1	Unknown Group 1	G6	22	IL-10 (67)		1		Standard Curve Group 2	5PL		-	EXT				16				-
Plate 1	Unknown Group 1	H6	22	IL-10 (67)		1		Standard Curve Group 2	5PL		-	EXT				17				-
Plate 1	Unknown Group 1	A7 B7 C7	23	IL-10 (67)		1		Standard Curve Group 2	5PL	-		EXT	-	-	17.3333		0.0666173	1.1547	-		3
Plate 1	Unknown Group 1	A7	23	IL-10 (67)		1		Standard Curve Group 2	5PL		-	EXT				16				-
Plate 1	Unknown Group 1	B7	23	IL-10 (67)		1		Standard Curve Group 2	5PL		-	EXT				18				-
Plate 1	Unknown Group 1	C7	23	IL-10 (67)		1		Standard Curve Group 2	5PL		-	EXT				18				-
Plate 1	Unknown Group 1	D7 E7 F7	24	IL-10 (67)		1		Standard Curve Group 2	5PL	-		EXT	-	-	17.8333		0.0161874	0.288675	-		3
Plate 1	Unknown Group 1	D7	24	IL-10 (67)		1		Standard Curve Group 2	5PL		-	EXT				18				-
Plate 1	Unknown Group 1	E7	24	IL-10 (67)		1		Standard Curve Group 2	5PL		-	EXT				17.5				-
Plate 1	Unknown Group 1	F7	24	IL-10 (67)		1		Standard Curve Group 2	5PL		-	EXT				18				-
Plate 1	Unknown Group 1	A8 G7 H7	25	IL-10 (67)		1		Standard Curve Group 2	5PL	-		EXT	-	-	16.6667		0.034641	0.57735	-		3
Plate 1	Unknown Group 1	A8	25	IL-10 (67)		1		Standard Curve Group 2	5PL		-	EXT				16				-
Plate 1	Unknown Group 1	G7	25	IL-10 (67)		1		Standard Curve Group 2	5PL		-	EXT				17				-
Plate 1	Unknown Group 1	H7	25	IL-10 (67)		1		Standard Curve Group 2	5PL		-	EXT				17				-
Plate 1	Unknown Group 1	B8 C8 D8	26	IL-10 (67)		1		Standard Curve Group 2	5PL	-		EXT	-	-	17.3333		0.0666173	1.1547	-		3
Plate 1	Unknown Group 1	B8	26	IL-10 (67)		1		Standard Curve Group 2	5PL		-	EXT				18				-
Plate 1	Unknown Group 1	C8	26	IL-10 (67)		1		Standard Curve Group 2	5PL		-	EXT				18				-
Plate 1	Unknown Group 1	D8	26	IL-10 (67)		1		Standard Curve Group 2	5PL		-	EXT				16				-
Plate 1	Unknown Group 1	E8 F8 G8	27	IL-10 (67)		1		Standard Curve Group 2	5PL	-		EXT	-	-	15.6667		0.0975016	1.52753	-		3
Plate 1	Unknown Group 1	E8	27	IL-10 (67)		1		Standard Curve Group 2	5PL		-	EXT				14				-
Plate 1	Unknown Group 1	F8	27	IL-10 (67)		1		Standard Curve Group 2	5PL		-	EXT				17				-
Plate 1	Unknown Group 1	G8	27	IL-10 (67)		1		Standard Curve Group 2	5PL		-	EXT				16				-
Plate 1	Unknown Group 1	A9 B9 H8	28	IL-10 (67)		1		Standard Curve Group 2	5PL	-		ND, EXT	-	-	18		0.0555556	1	-		3
Plate 1	Unknown Group 1	A9	28	IL-10 (67)		1		Standard Curve Group 2	5PL		-	EXT				17				-
Plate 1	Unknown Group 1	B9	28	IL-10 (67)		1		Standard Curve Group 2	5PL		-	ND				19				-
Plate 1	Unknown Group 1	H8	28	IL-10 (67)		1		Standard Curve Group 2	5PL		-	EXT				18				-
Plate 1	Unknown Group 1	C9 D9 E9	29	IL-10 (67)		1		Standard Curve Group 2	5PL	-		ND, EXT	-	-	17.8333		0.0583645	1.04083	-		3
Plate 1	Unknown Group 1	C9	29	IL-10 (67)		1		Standard Curve Group 2	5PL		-	ND				19				-
Plate 1	Unknown Group 1	D9	29	IL-10 (67)		1		Standard Curve Group 2	5PL		-	EXT				17.5				-
Plate 1	Unknown Group 1	E9	29	IL-10 (67)		1		Standard Curve Group 2	5PL		-	EXT				17				-
Plate 1	Unknown Group 1	F9 G9 H9	30	IL-10 (67)		1		Standard Curve Group 2	5PL	-		EXT	-	-	17.3333		0.0333087	0.57735	-		3
Plate 1	Unknown Group 1	F9	30	IL-10 (67)		1		Standard Curve Group 2	5PL		-	EXT				17				-
Plate 1	Unknown Group 1	G9	30	IL-10 (67)		1		Standard Curve Group 2	5PL		-	EXT				17				-
Plate 1	Unknown Group 1	H9	30	IL-10 (67)		1		Standard Curve Group 2	5PL		-	EXT				18				-
Plate 1	Unknown Group 1	A10 B10 C10	31	IL-10 (67)		1		Standard Curve Group 2	5PL	-		EXT	-	-	16		0	0	-		3
Plate 1	Unknown Group 1	A10	31	IL-10 (67)		1		Standard Curve Group 2	5PL		-	EXT				16				-
Plate 1	Unknown Group 1	B10	31	IL-10 (67)		1		Standard Curve Group 2	5PL		-	EXT				16				-
Plate 1	Unknown Group 1	C10	31	IL-10 (67)		1		Standard Curve Group 2	5PL		-	EXT				16				-
Plate 1	Unknown Group 1	D10 E10 F10	32	IL-10 (67)		1		Standard Curve Group 2	5PL	-		EXT	-	-	17		0.0294118	0.5	-		3
Plate 1	Unknown Group 1	D10	32	IL-10 (67)		1		Standard Curve Group 2	5PL		-	EXT				17.5				-
Plate 1	Unknown Group 1	E10	32	IL-10 (67)		1		Standard Curve Group 2	5PL		-	EXT				17				-
Plate 1	Unknown Group 1	F10	32	IL-10 (67)		1		Standard Curve Group 2	5PL		-	EXT				16.5				-
Plate 1	Unknown Group 1	A11 G10 H10	33	IL-10 (67)		1		Standard Curve Group 2	5PL	64.36			0	0	41		0	0	-		3
Plate 1	Unknown Group 1	A11	33	IL-10 (67)		1		Standard Curve Group 2	5PL		64.36					41				-
Plate 1	Unknown Group 1	G10	33	IL-10 (67)		1		Standard Curve Group 2	5PL		64.36					41				-
Plate 1	Unknown Group 1	H10	33	IL-10 (67)		1		Standard Curve Group 2	5PL		64.36					41				-
Plate 1	Unknown Group 1	B11 C11 D11	34	IL-10 (67)		1		Standard Curve Group 2	5PL	88.3271			3.01012	0.0340792	49		0.0204082	1	-		3
Plate 1	Unknown Group 1	B11	34	IL-10 (67)		1		Standard Curve Group 2	5PL		88.326					49				-
Plate 1	Unknown Group 1	C11	34	IL-10 (67)		1		Standard Curve Group 2	5PL		91.3378					50				-
Plate 1	Unknown Group 1	D11	34	IL-10 (67)		1		Standard Curve Group 2	5PL		85.3176					48				-
Plate 1	Unknown Group 1	E11 F11 G11	35	IL-10 (67)		1		Standard Curve Group 2	5PL	154.216			12.7599	0.0827401	70.6667		0.0589151	4.16333	-		3
Plate 1	Unknown Group 1	E11	35	IL-10 (67)		1		Standard Curve Group 2	5PL		139.916					66				-
Plate 1	Unknown Group 1	F11	35	IL-10 (67)		1		Standard Curve Group 2	5PL		164.438					74				-
Plate 1	Unknown Group 1	G11	35	IL-10 (67)		1		Standard Curve Group 2	5PL		158.295					72				-
Plate 1	Unknown Group 1	A12 B12 H11	36	IL-10 (67)		1		Standard Curve Group 2	5PL	45.5998		BLOQ	9.01422	0.197681	34.6667		0.0881265	3.05505	-		3
Plate 1	Unknown Group 1	A12	36	IL-10 (67)		1		Standard Curve Group 2	5PL		43.6176	BLOQ				34				-
Plate 1	Unknown Group 1	B12	36	IL-10 (67)		1		Standard Curve Group 2	5PL		37.7417	BLOQ				32				-
Plate 1	Unknown Group 1	H11	36	IL-10 (67)		1		Standard Curve Group 2	5PL		55.4402					38				-
Plate 1	Unknown Group 1	C12 D12 E12	37	IL-10 (67)		1		Standard Curve Group 2	5PL	38.2387		BLOQ	5.5439	0.144981	32.1667		0.0588488	1.89297	-		3
Plate 1	Unknown Group 1	C12	37	IL-10 (67)		1		Standard Curve Group 2	5PL		31.8937	BLOQ				30				-
Plate 1	Unknown Group 1	D12	37	IL-10 (67)		1		Standard Curve Group 2	5PL		40.6764	BLOQ				33				-
Plate 1	Unknown Group 1	E12	37	IL-10 (67)		1		Standard Curve Group 2	5PL		42.1462	BLOQ				33.5				-
Plate 1	Unknown Group 1	F12 G12 H12	38	IL-10 (67)		1		Standard Curve Group 2	5PL	48.5336		BLOQ	1.70495	0.0351294	35.6667		0.0161874	0.57735	-		3
Plate 1	Unknown Group 1	F12	38	IL-10 (67)		1		Standard Curve Group 2	5PL		46.5649	BLOQ				35				-
Plate 1	Unknown Group 1	G12	38	IL-10 (67)		1		Standard Curve Group 2	5PL		49.5179					36				-
Plate 1	Unknown Group 1	H12	38	IL-10 (67)		1		Standard Curve Group 2	5PL		49.5179					36				-
Curves
Group	Analyte	Fit	LLoQ	MDD	LoD	R Squared	Slope	Weighting	Equation
Standard Curve Group 2	IL-10 (67)	5PL	48.8281	1.76777	6.56047	0.99328	0.308907	1/y^2	y = 18.72 + (2915.50 - 18.72)/((1 + (9720.16/x)^1.48))^0.65

## Sheet: TNFa (77)
File Name:	Untitled Test Results
Source File Name:	C:/Users/M220583/Desktop/HK_April14.xlsx
Executed By:
Executed On:
Instrument:	LX10010315403
File Last Modified:	Fri Apr 16 10:06:35 2021 GMT-0400
File Last Modified By:	M220583
Instrument SW Version:
Analysis SW Version:	Belysa 1.1.0
Printed By SW Version:	1.1.0
LLoQ Recovery Range	[70% 130%]
LLoQ CV Limit	20%
MDD Coefficient	2.5
Experiment Name:	Experiment 1
Experiment Description:
Experiment Created By:	M220583
Experiment Created On:	Fri Apr 16 09:59:03 2021 GMT-0400
Original Name	Current Name	ID	Units	Precision
Standards
Plate	Group	Location	Well ID	Analyte	Expected	Unk. Dilution	Sample ID	Standard	Fit	Avg. Result	Result	Message	Result SD	Result CV	Avg. MFI	MFI	MFI CV	MFI SD	Avg. Recovery	Recovery	n	Exclude	Exclude Reason
Plate 1	Standard Curve Group 2	A1 B1	39	TNFa (77)	0			Standard Curve Group 2	5PL	-		EXT	-	-	16		0	0	-		2
Plate 1	Standard Curve Group 2	A1	39	TNFa (77)	0			Standard Curve Group 2	5PL		-	EXT				16				-
Plate 1	Standard Curve Group 2	B1	39	TNFa (77)	0			Standard Curve Group 2	5PL		-	EXT				16				-
Plate 1	Standard Curve Group 2	C1 D1	40	TNFa (77)	3.90625			Standard Curve Group 2	5PL	5.81319			1.24185	0.213626	25.5		0.083189	2.12132	1.48818		2
Plate 1	Standard Curve Group 2	C1	40	TNFa (77)	3.90625			Standard Curve Group 2	5PL		6.69131					27				1.71298
Plate 1	Standard Curve Group 2	D1	40	TNFa (77)	3.90625			Standard Curve Group 2	5PL		4.93507					24				1.26338
Plate 1	Standard Curve Group 2	E1 F1	41	TNFa (77)	15.625			Standard Curve Group 2	5PL	15.905			0.514316	0.0323367	44.75		0.0237019	1.06066	1.01792		2
Plate 1	Standard Curve Group 2	E1	41	TNFa (77)	15.625			Standard Curve Group 2	5PL		15.5413					44				0.994646
Plate 1	Standard Curve Group 2	F1	41	TNFa (77)	15.625			Standard Curve Group 2	5PL		16.2687					45.5				1.0412
Plate 1	Standard Curve Group 2	G1 H1	42	TNFa (77)	62.5			Standard Curve Group 2	5PL	57.8288			2.69489	0.0466011	145		0.048766	7.07107	0.925261		2
Plate 1	Standard Curve Group 2	G1	42	TNFa (77)	62.5			Standard Curve Group 2	5PL		59.7344					150				0.95575
Plate 1	Standard Curve Group 2	H1	42	TNFa (77)	62.5			Standard Curve Group 2	5PL		55.9233					140				0.894772
Plate 1	Standard Curve Group 2	A2 B2	43	TNFa (77)	250			Standard Curve Group 2	5PL	264.253			21.4172	0.0810483	793.25		0.0940432	74.5998	1.05701		2
Plate 1	Standard Curve Group 2	A2	43	TNFa (77)	250			Standard Curve Group 2	5PL		279.397					846				1.11759
Plate 1	Standard Curve Group 2	B2	43	TNFa (77)	250			Standard Curve Group 2	5PL		249.109					740.5				0.996434
Plate 1	Standard Curve Group 2	C2 D2	44	TNFa (77)	1000			Standard Curve Group 2	5PL	1018.14			119.736	0.117602	3824.75		0.134128	513.006	1.01814		2
Plate 1	Standard Curve Group 2	C2	44	TNFa (77)	1000			Standard Curve Group 2	5PL		1102.81					4187.5				1.10281
Plate 1	Standard Curve Group 2	D2	44	TNFa (77)	1000			Standard Curve Group 2	5PL		933.478					3462				0.933478
Plate 1	Standard Curve Group 2	E2 F2	45	TNFa (77)	4000			Standard Curve Group 2	5PL	3935.71		EXT	127.524	0.0324019	9789.75		0.0297224	290.974	0.983928		2
Plate 1	Standard Curve Group 2	E2	45	TNFa (77)	4000			Standard Curve Group 2	5PL		4025.88	EXT				9995.5				1.00647
Plate 1	Standard Curve Group 2	F2	45	TNFa (77)	4000			Standard Curve Group 2	5PL		3845.54	EXT				9584				0.961384
Unknowns
Plate	Group	Location	Well ID	Analyte	Expected	Unk. Dilution	Sample ID	Standard	Fit	Avg. Result	Result	Message	Result SD	Result CV	Avg. MFI	MFI	MFI CV	MFI SD	Avg. Recovery	Recovery	n	Exclude	Exclude Reason
Plate 1	Unknown Group 1	G2 H2	8	TNFa (77)		1		Standard Curve Group 2	5PL	29.5162			4.43119	0.150127	74.75		0.137165	10.253	-		2
Plate 1	Unknown Group 1	G2	8	TNFa (77)		1		Standard Curve Group 2	5PL		32.6496					82				-
Plate 1	Unknown Group 1	H2	8	TNFa (77)		1		Standard Curve Group 2	5PL		26.3829					67.5				-
Plate 1	Unknown Group 1	A3 B3	9	TNFa (77)		1		Standard Curve Group 2	5PL	139.028			5.83446	0.0419661	379.25		0.0475444	18.0312	-		2
Plate 1	Unknown Group 1	A3	9	TNFa (77)		1		Standard Curve Group 2	5PL		143.154					392				-
Plate 1	Unknown Group 1	B3	9	TNFa (77)		1		Standard Curve Group 2	5PL		134.902					366.5				-
Plate 1	Unknown Group 1	C3	10	TNFa (77)		1		Standard Curve Group 2	5PL	0.882871		BLOQ	0	0	18		0	0	-		1
Plate 1	Unknown Group 1	C3	10	TNFa (77)		1		Standard Curve Group 2	5PL		0.882871	BLOQ				18				-
Plate 1	Unknown Group 1	D3	11	TNFa (77)		1		Standard Curve Group 2	5PL	2.37492		BLOQ	0	0	20		0	0	-		1
Plate 1	Unknown Group 1	D3	11	TNFa (77)		1		Standard Curve Group 2	5PL		2.37492	BLOQ				20				-
Plate 1	Unknown Group 1	E3	12	TNFa (77)		1		Standard Curve Group 2	5PL	-		EXT	-	-	16		0	0	-		1
Plate 1	Unknown Group 1	E3	12	TNFa (77)		1		Standard Curve Group 2	5PL		-	EXT				16				-
Plate 1	Unknown Group 1	F3	13	TNFa (77)		1		Standard Curve Group 2	5PL	925.991			0	0	3430		0	0	-		1
Plate 1	Unknown Group 1	F3	13	TNFa (77)		1		Standard Curve Group 2	5PL		925.991					3430				-
Plate 1	Unknown Group 1	G3	14	TNFa (77)		1		Standard Curve Group 2	5PL	2.37492		BLOQ	0	0	20		0	0	-		1
Plate 1	Unknown Group 1	G3	14	TNFa (77)		1		Standard Curve Group 2	5PL		2.37492	BLOQ				20				-
Plate 1	Unknown Group 1	A4 B4 C4	15	TNFa (77)		1		Standard Curve Group 2	5PL	5.62782		BLOQ	0.448612	0.0797133	25.1667		0.0303482	0.763763	-		3
Plate 1	Unknown Group 1	A4	15	TNFa (77)		1		Standard Curve Group 2	5PL		5.53178	BLOQ				25				-
Plate 1	Unknown Group 1	B4	15	TNFa (77)		1		Standard Curve Group 2	5PL		6.11668	BLOQ				26				-
Plate 1	Unknown Group 1	C4	15	TNFa (77)		1		Standard Curve Group 2	5PL		5.23501	BLOQ				24.5				-
Plate 1	Unknown Group 1	D4 E4 F4	16	TNFa (77)		1		Standard Curve Group 2	5PL	6.8768		BLOQ	0.658285	0.0957254	27.3333		0.0422451	1.1547	-		3
Plate 1	Unknown Group 1	D4	16	TNFa (77)		1		Standard Curve Group 2	5PL		6.11668	BLOQ				26				-
Plate 1	Unknown Group 1	E4	16	TNFa (77)		1		Standard Curve Group 2	5PL		7.25686	BLOQ				28				-
Plate 1	Unknown Group 1	F4	16	TNFa (77)		1		Standard Curve Group 2	5PL		7.25686	BLOQ				28				-
Plate 1	Unknown Group 1	A5 G4 H4	17	TNFa (77)		1		Standard Curve Group 2	5PL	6.87613		BLOQ	0.715093	0.103996	27.3333		0.0460356	1.25831	-		3
Plate 1	Unknown Group 1	A5	17	TNFa (77)		1		Standard Curve Group 2	5PL		6.97516	BLOQ				27.5				-
Plate 1	Unknown Group 1	G4	17	TNFa (77)		1		Standard Curve Group 2	5PL		6.11668	BLOQ				26				-
Plate 1	Unknown Group 1	H4	17	TNFa (77)		1		Standard Curve Group 2	5PL		7.53654	BLOQ				28.5				-
Plate 1	Unknown Group 1	B5 C5 D5	18	TNFa (77)		1		Standard Curve Group 2	5PL	2.92104		BLOQ	0.945911	0.323827	20.8333		0.069282	1.44338	-		3
Plate 1	Unknown Group 1	B5	18	TNFa (77)		1		Standard Curve Group 2	5PL		2.37492	BLOQ				20				-
Plate 1	Unknown Group 1	C5	18	TNFa (77)		1		Standard Curve Group 2	5PL		2.37492	BLOQ				20				-
Plate 1	Unknown Group 1	D5	18	TNFa (77)		1		Standard Curve Group 2	5PL		4.01328	BLOQ				22.5				-
Plate 1	Unknown Group 1	E5 F5 G5	19	TNFa (77)		1		Standard Curve Group 2	5PL	-		BLOQ, EXT	-	-	18.1667		0.111233	2.02073	-		3
Plate 1	Unknown Group 1	E5	19	TNFa (77)		1		Standard Curve Group 2	5PL		-	EXT				17				-
Plate 1	Unknown Group 1	F5	19	TNFa (77)		1		Standard Curve Group 2	5PL		-	EXT				17				-
Plate 1	Unknown Group 1	G5	19	TNFa (77)		1		Standard Curve Group 2	5PL		2.71622	BLOQ				20.5				-
Plate 1	Unknown Group 1	A6 B6 H5	20	TNFa (77)		1		Standard Curve Group 2	5PL	7.4294		BLOQ	1.3117	0.176555	28.3333		0.0833967	2.36291	-		3
Plate 1	Unknown Group 1	A6	20	TNFa (77)		1		Standard Curve Group 2	5PL		8.90784	BLOQ				31				-
Plate 1	Unknown Group 1	B6	20	TNFa (77)		1		Standard Curve Group 2	5PL		6.4052	BLOQ				26.5				-
Plate 1	Unknown Group 1	H5	20	TNFa (77)		1		Standard Curve Group 2	5PL		6.97516	BLOQ				27.5				-
Plate 1	Unknown Group 1	C6 D6 E6	21	TNFa (77)		1		Standard Curve Group 2	5PL	1566.76			105.238	0.0671693	6084.5		0.0648811	394.769	-		3
Plate 1	Unknown Group 1	C6	21	TNFa (77)		1		Standard Curve Group 2	5PL		1686.96					6535				-
Plate 1	Unknown Group 1	D6	21	TNFa (77)		1		Standard Curve Group 2	5PL		1522.07					5919.5				-
Plate 1	Unknown Group 1	E6	21	TNFa (77)		1		Standard Curve Group 2	5PL		1491.23					5799				-
Plate 1	Unknown Group 1	F6 G6 H6	22	TNFa (77)		1		Standard Curve Group 2	5PL	1160.76			6.27362	0.00540474	4435		0.00602603	26.7255	-		3
Plate 1	Unknown Group 1	F6	22	TNFa (77)		1		Standard Curve Group 2	5PL		1167.45					4463.5				-
Plate 1	Unknown Group 1	G6	22	TNFa (77)		1		Standard Curve Group 2	5PL		1155.01					4410.5				-
Plate 1	Unknown Group 1	H6	22	TNFa (77)		1		Standard Curve Group 2	5PL		1159.82					4431				-
Plate 1	Unknown Group 1	A7 B7 C7	23	TNFa (77)		1		Standard Curve Group 2	5PL	1035.91			41.6112	0.0401688	3900.83		0.0457353	178.406	-		3
Plate 1	Unknown Group 1	A7	23	TNFa (77)		1		Standard Curve Group 2	5PL		989.768					3703				-
Plate 1	Unknown Group 1	B7	23	TNFa (77)		1		Standard Curve Group 2	5PL		1047.38					3950				-
Plate 1	Unknown Group 1	C7	23	TNFa (77)		1		Standard Curve Group 2	5PL		1070.59					4049.5				-
Plate 1	Unknown Group 1	D7 E7 F7	24	TNFa (77)		1		Standard Curve Group 2	5PL	947.936			44.8795	0.0473444	3524		0.0544688	191.948	-		3
Plate 1	Unknown Group 1	D7	24	TNFa (77)		1		Standard Curve Group 2	5PL		900.692					3322				-
Plate 1	Unknown Group 1	E7	24	TNFa (77)		1		Standard Curve Group 2	5PL		990.002					3704				-
Plate 1	Unknown Group 1	F7	24	TNFa (77)		1		Standard Curve Group 2	5PL		953.115					3546				-
Plate 1	Unknown Group 1	A8 G7 H7	25	TNFa (77)		1		Standard Curve Group 2	5PL	269.413			5.37738	0.0199596	811		0.023175	18.7949	-		3
Plate 1	Unknown Group 1	A8	25	TNFa (77)		1		Standard Curve Group 2	5PL		269.849					812.5				-
Plate 1	Unknown Group 1	G7	25	TNFa (77)		1		Standard Curve Group 2	5PL		274.559					829				-
Plate 1	Unknown Group 1	H7	25	TNFa (77)		1		Standard Curve Group 2	5PL		263.831					791.5				-
Plate 1	Unknown Group 1	B8 C8 D8	26	TNFa (77)		1		Standard Curve Group 2	5PL	1784.57			117.878	0.0660542	6862.67		0.0584712	401.268	-		3
Plate 1	Unknown Group 1	B8	26	TNFa (77)		1		Standard Curve Group 2	5PL		1817.69					6983				-
Plate 1	Unknown Group 1	C8	26	TNFa (77)		1		Standard Curve Group 2	5PL		1882.35					7190				-
Plate 1	Unknown Group 1	D8	26	TNFa (77)		1		Standard Curve Group 2	5PL		1653.68					6415				-
Plate 1	Unknown Group 1	E8 F8 G8	27	TNFa (77)		1		Standard Curve Group 2	5PL	-		EXT	-	-	13.3333		0.0433013	0.57735	-		3
Plate 1	Unknown Group 1	E8	27	TNFa (77)		1		Standard Curve Group 2	5PL		-	EXT				13				-
Plate 1	Unknown Group 1	F8	27	TNFa (77)		1		Standard Curve Group 2	5PL		-	EXT				13				-
Plate 1	Unknown Group 1	G8	27	TNFa (77)		1		Standard Curve Group 2	5PL		-	EXT				14				-
Plate 1	Unknown Group 1	A9 B9 H8	28	TNFa (77)		1		Standard Curve Group 2	5PL	-		EXT	-	-	13.5		0.169725	2.29129	-		3
Plate 1	Unknown Group 1	A9	28	TNFa (77)		1		Standard Curve Group 2	5PL		-	EXT				11				-
Plate 1	Unknown Group 1	B9	28	TNFa (77)		1		Standard Curve Group 2	5PL		-	EXT				15.5				-
Plate 1	Unknown Group 1	H8	28	TNFa (77)		1		Standard Curve Group 2	5PL		-	EXT				14				-
Plate 1	Unknown Group 1	C9 D9 E9	29	TNFa (77)		1		Standard Curve Group 2	5PL	-		BLOQ, EXT	-	-	18.1667		0.0884739	1.60728	-		3
Plate 1	Unknown Group 1	C9	29	TNFa (77)		1		Standard Curve Group 2	5PL		2.37492	BLOQ				20				-
Plate 1	Unknown Group 1	D9	29	TNFa (77)		1		Standard Curve Group 2	5PL		-	EXT				17				-
Plate 1	Unknown Group 1	E9	29	TNFa (77)		1		Standard Curve Group 2	5PL		0.442952	BLOQ				17.5				-
Plate 1	Unknown Group 1	F9 G9 H9	30	TNFa (77)		1		Standard Curve Group 2	5PL	-		EXT	-	-	13		0.0666173	0.866025	-		3
Plate 1	Unknown Group 1	F9	30	TNFa (77)		1		Standard Curve Group 2	5PL		-	EXT				14				-
Plate 1	Unknown Group 1	G9	30	TNFa (77)		1		Standard Curve Group 2	5PL		-	EXT				12.5				-
Plate 1	Unknown Group 1	H9	30	TNFa (77)		1		Standard Curve Group 2	5PL		-	EXT				12.5				-
Plate 1	Unknown Group 1	A10 B10 C10	31	TNFa (77)		1		Standard Curve Group 2	5PL	2.90079		BLOQ	1.34104	0.4623	20.8333		0.0969948	2.02073	-		3
Plate 1	Unknown Group 1	A10	31	TNFa (77)		1		Standard Curve Group 2	5PL		1.6616	BLOQ				19				-
Plate 1	Unknown Group 1	B10	31	TNFa (77)		1		Standard Curve Group 2	5PL		2.71622	BLOQ				20.5				-
Plate 1	Unknown Group 1	C10	31	TNFa (77)		1		Standard Curve Group 2	5PL		4.32455	BLOQ				23				-
Plate 1	Unknown Group 1	D10 E10 F10	32	TNFa (77)		1		Standard Curve Group 2	5PL	3.47464		BLOQ	0.736044	0.211833	21.6667		0.0532939	1.1547	-		3
Plate 1	Unknown Group 1	D10	32	TNFa (77)		1		Standard Curve Group 2	5PL		3.04969	BLOQ				21				-
Plate 1	Unknown Group 1	E10	32	TNFa (77)		1		Standard Curve Group 2	5PL		4.32455	BLOQ				23				-
Plate 1	Unknown Group 1	F10	32	TNFa (77)		1		Standard Curve Group 2	5PL		3.04969	BLOQ				21				-
Plate 1	Unknown Group 1	A11 G10 H10	33	TNFa (77)		1		Standard Curve Group 2	5PL	434.584			1.33787	0.00307851	1416.83		0.00360465	5.10718	-		3
Plate 1	Unknown Group 1	A11	33	TNFa (77)		1		Standard Curve Group 2	5PL		435.545					1420.5				-
Plate 1	Unknown Group 1	G10	33	TNFa (77)		1		Standard Curve Group 2	5PL		435.152					1419				-
Plate 1	Unknown Group 1	H10	33	TNFa (77)		1		Standard Curve Group 2	5PL		433.056					1411				-
Plate 1	Unknown Group 1	B11 C11 D11	34	TNFa (77)		1		Standard Curve Group 2	5PL	937.21			21.2906	0.022717	3478		0.0261692	91.0165	-		3
Plate 1	Unknown Group 1	B11	34	TNFa (77)		1		Standard Curve Group 2	5PL		942.364					3500				-
Plate 1	Unknown Group 1	C11	34	TNFa (77)		1		Standard Curve Group 2	5PL		955.451					3556				-
Plate 1	Unknown Group 1	D11	34	TNFa (77)		1		Standard Curve Group 2	5PL		913.816					3378				-
Plate 1	Unknown Group 1	E11 F11 G11	35	TNFa (77)		1		Standard Curve Group 2	5PL	382.286			20.2091	0.0528638	1219.67		0.0619094	75.5088	-		3
Plate 1	Unknown Group 1	E11	35	TNFa (77)		1		Standard Curve Group 2	5PL		365.48					1157				-
Plate 1	Unknown Group 1	F11	35	TNFa (77)		1		Standard Curve Group 2	5PL		404.71					1303.5				-
Plate 1	Unknown Group 1	G11	35	TNFa (77)		1		Standard Curve Group 2	5PL		376.668					1198.5				-
Plate 1	Unknown Group 1	A12 B12 H11	36	TNFa (77)		1		Standard Curve Group 2	5PL	622.848			16.2051	0.0260177	2160.5		0.0304651	65.8198	-		3
Plate 1	Unknown Group 1	A12	36	TNFa (77)		1		Standard Curve Group 2	5PL		626.928					2177				-
Plate 1	Unknown Group 1	B12	36	TNFa (77)		1		Standard Curve Group 2	5PL		604.993					2088				-
Plate 1	Unknown Group 1	H11	36	TNFa (77)		1		Standard Curve Group 2	5PL		636.623					2216.5				-
Plate 1	Unknown Group 1	C12 D12 E12	37	TNFa (77)		1		Standard Curve Group 2	5PL	917.893			50.3038	0.0548035	3395.67		0.0632689	214.84	-		3
Plate 1	Unknown Group 1	C12	37	TNFa (77)		1		Standard Curve Group 2	5PL		871.107					3196				-
Plate 1	Unknown Group 1	D12	37	TNFa (77)		1		Standard Curve Group 2	5PL		911.474					3368				-
Plate 1	Unknown Group 1	E12	37	TNFa (77)		1		Standard Curve Group 2	5PL		971.098					3623				-
Plate 1	Unknown Group 1	F12 G12 H12	38	TNFa (77)		1		Standard Curve Group 2	5PL	1125.71			32.701	0.0290491	4285.33		0.0326106	139.747	-		3
Plate 1	Unknown Group 1	F12	38	TNFa (77)		1		Standard Curve Group 2	5PL		1091.25					4138				-
Plate 1	Unknown Group 1	G12	38	TNFa (77)		1		Standard Curve Group 2	5PL		1156.3					4416				-
Plate 1	Unknown Group 1	H12	38	TNFa (77)		1		Standard Curve Group 2	5PL		1129.59					4302				-
Curves
Group	Analyte	Fit	LLoQ	MDD	LoD	R Squared	Slope	Weighting	Equation
Standard Curve Group 2	TNFa (77)	5PL	15.625	N/A	N/A	0.997701	2.06781	1/y^2	y = 17.11 + (10045.85 - 17.11)/((1 + (2283.98/x)^4.16))^0.29
